# Supplementary material for: Genomic features of lichen‐associated black fungi
Source: IUBMB Life. 2024 Dec 22;77(1):e2934. doi: 10.1002/iub.2934 (PMC11664114; doi:10.1002/iub.2934)
Supplement: Supplementary file 6 — Table S1. [file IUB-77-0-s008.xlsx]

## Sheet: LichenCollectionData
BF	Taxonomy		Lichen species	Thallus ID	Culture ID	Collection date	Collector	Country	Site
	Class; Order	Name
10	Arthoniomycetes	Arthoniomycetes sp.	Umbilicaria pustulata	PDN2_1	PDN2_1_DNA2	2022-04-02	Henrique Valim	Italy, Sardinia	Ponte Diana
11	Dothideomycetes; Pleosporales	Pseudopyrenochaetaceae sp.	Umbilicaria crustulosa	4409	4409	2018-07-23	Imke Schmitt	France, Corsica	Haut Asco
15	Dothideomycetes; Mycosphaerellales	Mycosphaerellales sp. 2	Umbilicaria pustulata	PDN2_1	PDN2_1_DNA3	2022-04-02	Henrique Valim	Italy, Sardinia	Ponte Diana
13	Dothideomycetes; Mycosphaerellales	Mycosphaerellales sp. 1	Umbilicaria pustulata	6Saar	6Saar_DNA2	2022-05-03	Imke Schmitt/Henrique Valim	Germany, Saarland	Saarschleife
9	Dothideomycetes; Mycosphaerellales	Teratosphaeriaceae sp.	Umbilicaria nylanderiana	6928	6928	2019-06-08	Imke Schmitt	France, Corsica	Mt. Renoso
14	Eurotiomycetes; Chaetothyriales	cf. Muellerella	Umbilicaria phaea	0150	0150_6	2016-07-08	Imke Schmitt	USA, California	Mt. Diablo
6	Eurotiomycetes; Chaetothyriales	Melanina sp.	Umbilicaria phaea	0150	0150_1	2016-08-07	Imke Schmitt	USA, California	Mt. Diablo
1	Eurotiomycetes; Chaetothyriales	Melanina gunde-cimermaniae	Umbilicaria phaea	1824	1824	July 27,2016	Imke Schmitt/Kerry Knudsen/Jana Kocourková	USA, California	Central Sierra Nevada
16	Eurotiomycetes; Chaetothyriales	Paracladophialophora sp.	Umbilicaria pustulata	PDN2_1	PDN2_1_NZ	2022-04-02	Henrique Valim	Italy, Sardinia	Ponte Diana
4	Eurotiomycetes; Chaetothyriales	Chaetothyriales sp.	Umbilicaria phaea	0133	0133	2016-08-07	Imke Schmitt	USA, California	Mt. Diablo
3	Eurotiomycetes; Chaetothyriales	Cladophialophora endolichena	Umbilicaria phaea	0410	0410	2016-08-07	Imke Schmitt	USA, California	Mt. Diablo
8	Eurotiomycetes; Chaetothyriales	Heroptrichiellaceae sp. 2	Umbilicaria pustulata	6Saar	6Saar_DNA1	2022-05-03	Imke Schmitt/Henrique Valim	Germany, Saarland	Saarschleife
7	Eurotiomycetes; Chaetothyriales	Heroptrichiellaceae sp. 1	Umbilicaria pustulata	121796	121796	2012-09-24	Anna Sadowska-Deś	Scotland	Cullin Hills
2	Eurotiomycetes; Chaetothyriales	Exophiala sp.	Umbilicaria phaea	0149	0149_23	2016-08-07	Imke Schmitt	USA, California	Mt. Diablo
