# Supplementary material for: Genomic features of lichen‐associated black fungi
Source: IUBMB Life. 2024 Dec 22;77(1):e2934. doi: 10.1002/iub.2934 (PMC11664114; doi:10.1002/iub.2934)
Supplement: Supplementary file 7 — Table S2. [file IUB-77-0-s009.xlsx]

## Sheet: SequenceAccessions
Tree	Class	Name	ID/strain	NCBI Acession Number		Publication	Last accessed
				ITS	LSU
Eurotiomycetes	Eurotiomycetes	Anthracina saxicola	CGMCC 3.17315	KP174880	KP174924	See under respective accession number: National Library of Medicine (US), National Center for Biotechnology Information (1982) GenBank (www.ncbi.nlm.nih.gov/genbank/). Clark, K., Karsch-Mizrachi, I., Lipman, D. J., Ostell, J., and Sayers, E. W. (2016) GenBank. NARHAD 44, D67–D72.	2024-02-09
Eurotiomycetes	Eurotiomycetes	Anthracinomyces ramosus	CGMCC 3.16367	KP174846	KP174922	See under respective accession number: National Library of Medicine (US), National Center for Biotechnology Information (1982) GenBank (www.ncbi.nlm.nih.gov/genbank/). Clark, K., Karsch-Mizrachi, I., Lipman, D. J., Ostell, J., and Sayers, E. W. (2016) GenBank. NARHAD 44, D67–D72.	2024-02-09
Eurotiomycetes	Eurotiomycetes	Aphanophora eugeniae	CBS 124105	FJ839617	NG056965	See under respective accession number: National Library of Medicine (US), National Center for Biotechnology Information (1982) GenBank (www.ncbi.nlm.nih.gov/genbank/). Clark, K., Karsch-Mizrachi, I., Lipman, D. J., Ostell, J., and Sayers, E. W. (2016) GenBank. NARHAD 44, D67–D72.	2024-02-09
Eurotiomycetes	Eurotiomycetes	Arthrocladium caudatum	CBS 457.67	MH859032	NG_057084	See under respective accession number: National Library of Medicine (US), National Center for Biotechnology Information (1982) GenBank (www.ncbi.nlm.nih.gov/genbank/). Clark, K., Karsch-Mizrachi, I., Lipman, D. J., Ostell, J., and Sayers, E. W. (2016) GenBank. NARHAD 44, D67–D72.	2024-02-09
Eurotiomycetes	Eurotiomycetes	Arthrocladium fulminans	CBS 136243	KT337439	NG057088	See under respective accession number: National Library of Medicine (US), National Center for Biotechnology Information (1982) GenBank (www.ncbi.nlm.nih.gov/genbank/). Clark, K., Karsch-Mizrachi, I., Lipman, D. J., Ostell, J., and Sayers, E. W. (2016) GenBank. NARHAD 44, D67–D72.	2024-02-09
Eurotiomycetes	Eurotiomycetes	Arthrocladium tardum	CBS 127021	KT337440	NG057089	See under respective accession number: National Library of Medicine (US), National Center for Biotechnology Information (1982) GenBank (www.ncbi.nlm.nih.gov/genbank/). Clark, K., Karsch-Mizrachi, I., Lipman, D. J., Ostell, J., and Sayers, E. W. (2016) GenBank. NARHAD 44, D67–D72.	2024-02-09
Eurotiomycetes	Eurotiomycetes	Arthrocladium tropicale	CBS 134926	KX822543	NG057119	See under respective accession number: National Library of Medicine (US), National Center for Biotechnology Information (1982) GenBank (www.ncbi.nlm.nih.gov/genbank/). Clark, K., Karsch-Mizrachi, I., Lipman, D. J., Ostell, J., and Sayers, E. W. (2016) GenBank. NARHAD 44, D67–D72.	2024-02-09
Eurotiomycetes	Eurotiomycetes	Bradymyces alpinus	CCFEE 5493	HG793052	GU250396	See under respective accession number: National Library of Medicine (US), National Center for Biotechnology Information (1982) GenBank (www.ncbi.nlm.nih.gov/genbank/). Clark, K., Karsch-Mizrachi, I., Lipman, D. J., Ostell, J., and Sayers, E. W. (2016) GenBank. NARHAD 44, D67–D72.	2024-02-09
Eurotiomycetes	Eurotiomycetes	Bradymyces graniticola	F6A	KX179910	KX179912	See under respective accession number: National Library of Medicine (US), National Center for Biotechnology Information (1982) GenBank (www.ncbi.nlm.nih.gov/genbank/). Clark, K., Karsch-Mizrachi, I., Lipman, D. J., Ostell, J., and Sayers, E. W. (2016) GenBank. NARHAD 44, D67–D72.	2024-02-09
Eurotiomycetes	Eurotiomycetes	Bradymyces oncorhynchi	CCF 4369	NR_132843	NG058643	See under respective accession number: National Library of Medicine (US), National Center for Biotechnology Information (1982) GenBank (www.ncbi.nlm.nih.gov/genbank/). Clark, K., Karsch-Mizrachi, I., Lipman, D. J., Ostell, J., and Sayers, E. W. (2016) GenBank. NARHAD 44, D67–D72.	2024-02-09
Eurotiomycetes	Eurotiomycetes	Brycekendrickomyces acaciae	CBS 124104	NR_132828	NG_058633	See under respective accession number: National Library of Medicine (US), National Center for Biotechnology Information (1982) GenBank (www.ncbi.nlm.nih.gov/genbank/). Clark, K., Karsch-Mizrachi, I., Lipman, D. J., Ostell, J., and Sayers, E. W. (2016) GenBank. NARHAD 44, D67–D72.	2024-02-09
Eurotiomycetes	Eurotiomycetes	Camptophora hylomeconis	CBS 113311	EU035415	EU035415	See under respective accession number: National Library of Medicine (US), National Center for Biotechnology Information (1982) GenBank (www.ncbi.nlm.nih.gov/genbank/). Clark, K., Karsch-Mizrachi, I., Lipman, D. J., Ostell, J., and Sayers, E. W. (2016) GenBank. NARHAD 44, D67–D72.	2024-02-09
Eurotiomycetes	Eurotiomycetes	Camptophora schimae	IFRDCC 2664	MF285231	MF285233	See under respective accession number: National Library of Medicine (US), National Center for Biotechnology Information (1982) GenBank (www.ncbi.nlm.nih.gov/genbank/). Clark, K., Karsch-Mizrachi, I., Lipman, D. J., Ostell, J., and Sayers, E. W. (2016) GenBank. NARHAD 44, D67–D72.	2024-02-09
Eurotiomycetes	Eurotiomycetes	Capronia acutiseta	CBS 618.96	NR_154744	NG058859	See under respective accession number: National Library of Medicine (US), National Center for Biotechnology Information (1982) GenBank (www.ncbi.nlm.nih.gov/genbank/). Clark, K., Karsch-Mizrachi, I., Lipman, D. J., Ostell, J., and Sayers, E. W. (2016) GenBank. NARHAD 44, D67–D72.	2024-02-09
Eurotiomycetes	Eurotiomycetes	Capronia camelliae-yunnanensis	CGMCC 3.19061	NR_164589	NG_066425	See under respective accession number: National Library of Medicine (US), National Center for Biotechnology Information (1982) GenBank (www.ncbi.nlm.nih.gov/genbank/). Clark, K., Karsch-Mizrachi, I., Lipman, D. J., Ostell, J., and Sayers, E. W. (2016) GenBank. NARHAD 44, D67–D72.	2024-02-09
Eurotiomycetes	Eurotiomycetes	Capronia coronata	ATCC 56201	NR_154745	AF050242	See under respective accession number: National Library of Medicine (US), National Center for Biotechnology Information (1982) GenBank (www.ncbi.nlm.nih.gov/genbank/). Clark, K., Karsch-Mizrachi, I., Lipman, D. J., Ostell, J., and Sayers, E. W. (2016) GenBank. NARHAD 44, D67–D72.	2024-02-09
Eurotiomycetes	Eurotiomycetes	Capronia dactylotricha	CBS 604.96	AF050243	KX712343	See under respective accession number: National Library of Medicine (US), National Center for Biotechnology Information (1982) GenBank (www.ncbi.nlm.nih.gov/genbank/). Clark, K., Karsch-Mizrachi, I., Lipman, D. J., Ostell, J., and Sayers, E. W. (2016) GenBank. NARHAD 44, D67–D72.	2024-02-09
Eurotiomycetes	Eurotiomycetes	Capronia fungicola	CBS 614.96	KY484990	NG058761	See under respective accession number: National Library of Medicine (US), National Center for Biotechnology Information (1982) GenBank (www.ncbi.nlm.nih.gov/genbank/). Clark, K., Karsch-Mizrachi, I., Lipman, D. J., Ostell, J., and Sayers, E. W. (2016) GenBank. NARHAD 44, D67–D72.	2024-02-09
Eurotiomycetes	Eurotiomycetes	Capronia kleinmondensis	CBS 122671	MH863226	EU552107	See under respective accession number: National Library of Medicine (US), National Center for Biotechnology Information (1982) GenBank (www.ncbi.nlm.nih.gov/genbank/). Clark, K., Karsch-Mizrachi, I., Lipman, D. J., Ostell, J., and Sayers, E. W. (2016) GenBank. NARHAD 44, D67–D72.	2024-02-09
Eurotiomycetes	Eurotiomycetes	Capronia leucadendri	CBS 122672	NR_156212	MH874754	See under respective accession number: National Library of Medicine (US), National Center for Biotechnology Information (1982) GenBank (www.ncbi.nlm.nih.gov/genbank/). Clark, K., Karsch-Mizrachi, I., Lipman, D. J., Ostell, J., and Sayers, E. W. (2016) GenBank. NARHAD 44, D67–D72.	2024-02-09
Eurotiomycetes	Eurotiomycetes	Capronia mansonii	CBS 101.67	AF050247	AY004338	See under respective accession number: National Library of Medicine (US), National Center for Biotechnology Information (1982) GenBank (www.ncbi.nlm.nih.gov/genbank/). Clark, K., Karsch-Mizrachi, I., Lipman, D. J., Ostell, J., and Sayers, E. W. (2016) GenBank. NARHAD 44, D67–D72.	2024-02-09
Eurotiomycetes	Eurotiomycetes	Capronia munkii	CBS 615.96	MH862601	EF413604	See under respective accession number: National Library of Medicine (US), National Center for Biotechnology Information (1982) GenBank (www.ncbi.nlm.nih.gov/genbank/). Clark, K., Karsch-Mizrachi, I., Lipman, D. J., Ostell, J., and Sayers, E. W. (2016) GenBank. NARHAD 44, D67–D72.	2024-02-09
Eurotiomycetes	Eurotiomycetes	Capronia pilosella	AFTOL-ID 657	DQ826737	DQ823099	See under respective accession number: National Library of Medicine (US), National Center for Biotechnology Information (1982) GenBank (www.ncbi.nlm.nih.gov/genbank/). Clark, K., Karsch-Mizrachi, I., Lipman, D. J., Ostell, J., and Sayers, E. W. (2016) GenBank. NARHAD 44, D67–D72.	2024-02-09
Eurotiomycetes	Eurotiomycetes	Ceramothyrium aquaticum	VTCCF-1210	LC360299	LC360296	See under respective accession number: National Library of Medicine (US), National Center for Biotechnology Information (1982) GenBank (www.ncbi.nlm.nih.gov/genbank/). Clark, K., Karsch-Mizrachi, I., Lipman, D. J., Ostell, J., and Sayers, E. W. (2016) GenBank. NARHAD 44, D67–D72.	2024-02-09
Eurotiomycetes	Eurotiomycetes	Ceramothyrium carniolicum	CBS 175.95	KC978733	KC455251	See under respective accession number: National Library of Medicine (US), National Center for Biotechnology Information (1982) GenBank (www.ncbi.nlm.nih.gov/genbank/). Clark, K., Karsch-Mizrachi, I., Lipman, D. J., Ostell, J., and Sayers, E. W. (2016) GenBank. NARHAD 44, D67–D72.	2024-02-09
Eurotiomycetes	Eurotiomycetes	Ceramothyrium exiguum	VTCCF-1209	LC360297	LC360295	See under respective accession number: National Library of Medicine (US), National Center for Biotechnology Information (1982) GenBank (www.ncbi.nlm.nih.gov/genbank/). Clark, K., Karsch-Mizrachi, I., Lipman, D. J., Ostell, J., and Sayers, E. W. (2016) GenBank. NARHAD 44, D67–D72.	2024-02-09
Eurotiomycetes	Eurotiomycetes	Ceramothyrium ficus	MFLUCC 15-0228	KT588601	NG058927	See under respective accession number: National Library of Medicine (US), National Center for Biotechnology Information (1982) GenBank (www.ncbi.nlm.nih.gov/genbank/). Clark, K., Karsch-Mizrachi, I., Lipman, D. J., Ostell, J., and Sayers, E. W. (2016) GenBank. NARHAD 44, D67–D72.	2024-02-09
Eurotiomycetes	Eurotiomycetes	Ceramothyrium longivolcaniforme	MFLU 16-1306	NR_154796	NG_058904	See under respective accession number: National Library of Medicine (US), National Center for Biotechnology Information (1982) GenBank (www.ncbi.nlm.nih.gov/genbank/). Clark, K., Karsch-Mizrachi, I., Lipman, D. J., Ostell, J., and Sayers, E. W. (2016) GenBank. NARHAD 44, D67–D72.	2024-02-09
Eurotiomycetes	Eurotiomycetes	Ceramothyrium phuquocense	VTCCF-1206	LC360298	LC360294	See under respective accession number: National Library of Medicine (US), National Center for Biotechnology Information (1982) GenBank (www.ncbi.nlm.nih.gov/genbank/). Clark, K., Karsch-Mizrachi, I., Lipman, D. J., Ostell, J., and Sayers, E. W. (2016) GenBank. NARHAD 44, D67–D72.	2024-02-09
Eurotiomycetes	Eurotiomycetes	Ceramothyrium podocarpi	CPC 19826	KC005773	NG042751	See under respective accession number: National Library of Medicine (US), National Center for Biotechnology Information (1982) GenBank (www.ncbi.nlm.nih.gov/genbank/). Clark, K., Karsch-Mizrachi, I., Lipman, D. J., Ostell, J., and Sayers, E. W. (2016) GenBank. NARHAD 44, D67–D72.	2024-02-09
Eurotiomycetes	Eurotiomycetes	Ceramothyrium thailandicum	MFLUCC 10-0008	HQ895838	NG058817	See under respective accession number: National Library of Medicine (US), National Center for Biotechnology Information (1982) GenBank (www.ncbi.nlm.nih.gov/genbank/). Clark, K., Karsch-Mizrachi, I., Lipman, D. J., Ostell, J., and Sayers, E. W. (2016) GenBank. NARHAD 44, D67–D72.	2024-02-09
Eurotiomycetes	Eurotiomycetes	cf. Muellerella	BF14	PP463933	PP463947	See under respective accession number: National Library of Medicine (US), National Center for Biotechnology Information (1982) GenBank (www.ncbi.nlm.nih.gov/genbank/). Clark, K., Karsch-Mizrachi, I., Lipman, D. J., Ostell, J., and Sayers, E. W. (2016) GenBank. NARHAD 44, D67–D72.	2024-02-09
Eurotiomycetes	Eurotiomycetes	Chaetothyriales sp.	BF4	PP463925	PP463939	See under respective accession number: National Library of Medicine (US), National Center for Biotechnology Information (1982) GenBank (www.ncbi.nlm.nih.gov/genbank/). Clark, K., Karsch-Mizrachi, I., Lipman, D. J., Ostell, J., and Sayers, E. W. (2016) GenBank. NARHAD 44, D67–D72.	2024-02-09
Eurotiomycetes	Eurotiomycetes	Chaetothyriales sp.	CBS 128945	KX822487	KX822487	See under respective accession number: National Library of Medicine (US), National Center for Biotechnology Information (1982) GenBank (www.ncbi.nlm.nih.gov/genbank/). Clark, K., Karsch-Mizrachi, I., Lipman, D. J., Ostell, J., and Sayers, E. W. (2016) GenBank. NARHAD 44, D67–D72.	2024-02-09
Eurotiomycetes	Eurotiomycetes	Chaetothyriales sp.	CBS 128948	KX822492	KX822492	See under respective accession number: National Library of Medicine (US), National Center for Biotechnology Information (1982) GenBank (www.ncbi.nlm.nih.gov/genbank/). Clark, K., Karsch-Mizrachi, I., Lipman, D. J., Ostell, J., and Sayers, E. W. (2016) GenBank. NARHAD 44, D67–D72.	2024-02-09
Eurotiomycetes	Eurotiomycetes	Chaetothyriales sp.	CBS 128956	KX822529	KX822529	See under respective accession number: National Library of Medicine (US), National Center for Biotechnology Information (1982) GenBank (www.ncbi.nlm.nih.gov/genbank/). Clark, K., Karsch-Mizrachi, I., Lipman, D. J., Ostell, J., and Sayers, E. W. (2016) GenBank. NARHAD 44, D67–D72.	2024-02-09
Eurotiomycetes	Eurotiomycetes	Chaetothyriales sp.	CBS 128963	KX822328	KX822328	See under respective accession number: National Library of Medicine (US), National Center for Biotechnology Information (1982) GenBank (www.ncbi.nlm.nih.gov/genbank/). Clark, K., Karsch-Mizrachi, I., Lipman, D. J., Ostell, J., and Sayers, E. W. (2016) GenBank. NARHAD 44, D67–D72.	2024-02-09
Eurotiomycetes	Eurotiomycetes	Chaetothyriales sp.	CBS 128973	KX822354	KX822354	See under respective accession number: National Library of Medicine (US), National Center for Biotechnology Information (1982) GenBank (www.ncbi.nlm.nih.gov/genbank/). Clark, K., Karsch-Mizrachi, I., Lipman, D. J., Ostell, J., and Sayers, E. W. (2016) GenBank. NARHAD 44, D67–D72.	2024-02-09
Eurotiomycetes	Eurotiomycetes	Chaetothyriales sp.	CBS 129044	KX822328	KX822328	See under respective accession number: National Library of Medicine (US), National Center for Biotechnology Information (1982) GenBank (www.ncbi.nlm.nih.gov/genbank/). Clark, K., Karsch-Mizrachi, I., Lipman, D. J., Ostell, J., and Sayers, E. W. (2016) GenBank. NARHAD 44, D67–D72.	2024-02-09
Eurotiomycetes	Eurotiomycetes	Chaetothyriales sp.	CBS 129046	KX822526	KX822526	See under respective accession number: National Library of Medicine (US), National Center for Biotechnology Information (1982) GenBank (www.ncbi.nlm.nih.gov/genbank/). Clark, K., Karsch-Mizrachi, I., Lipman, D. J., Ostell, J., and Sayers, E. W. (2016) GenBank. NARHAD 44, D67–D72.	2024-02-09
Eurotiomycetes	Eurotiomycetes	Chaetothyriales sp.	CBS 132039	KX822342	KX822342	See under respective accession number: National Library of Medicine (US), National Center for Biotechnology Information (1982) GenBank (www.ncbi.nlm.nih.gov/genbank/). Clark, K., Karsch-Mizrachi, I., Lipman, D. J., Ostell, J., and Sayers, E. W. (2016) GenBank. NARHAD 44, D67–D72.	2024-02-09
Eurotiomycetes	Eurotiomycetes	Chaetothyriales sp.	CBS 134920	KX822324	KX822324	See under respective accession number: National Library of Medicine (US), National Center for Biotechnology Information (1982) GenBank (www.ncbi.nlm.nih.gov/genbank/). Clark, K., Karsch-Mizrachi, I., Lipman, D. J., Ostell, J., and Sayers, E. W. (2016) GenBank. NARHAD 44, D67–D72.	2024-02-09
Eurotiomycetes	Eurotiomycetes	Chaetothyriales sp.	Pet5a	KX822546	KX822353	See under respective accession number: National Library of Medicine (US), National Center for Biotechnology Information (1982) GenBank (www.ncbi.nlm.nih.gov/genbank/). Clark, K., Karsch-Mizrachi, I., Lipman, D. J., Ostell, J., and Sayers, E. W. (2016) GenBank. NARHAD 44, D67–D72.	2024-02-09
Eurotiomycetes	Eurotiomycetes	Chaetothyriales sp.	16708	JQ342183	JQ342185	See under respective accession number: National Library of Medicine (US), National Center for Biotechnology Information (1982) GenBank (www.ncbi.nlm.nih.gov/genbank/). Clark, K., Karsch-Mizrachi, I., Lipman, D. J., Ostell, J., and Sayers, E. W. (2016) GenBank. NARHAD 44, D67–D72.	2024-02-09
Eurotiomycetes	Eurotiomycetes	Chaetothyriales sp.	Cecr4	KX822476	KX822476	See under respective accession number: National Library of Medicine (US), National Center for Biotechnology Information (1982) GenBank (www.ncbi.nlm.nih.gov/genbank/). Clark, K., Karsch-Mizrachi, I., Lipman, D. J., Ostell, J., and Sayers, E. W. (2016) GenBank. NARHAD 44, D67–D72.	2024-02-09
Eurotiomycetes	Eurotiomycetes	Chaetothyriales sp.	CBS 132003	KX822477	KX822477	See under respective accession number: National Library of Medicine (US), National Center for Biotechnology Information (1982) GenBank (www.ncbi.nlm.nih.gov/genbank/). Clark, K., Karsch-Mizrachi, I., Lipman, D. J., Ostell, J., and Sayers, E. W. (2016) GenBank. NARHAD 44, D67–D72.	2024-02-09
Eurotiomycetes	Eurotiomycetes	Chaetothyriales sp.	CBS 128935	KX822479	KX822479	See under respective accession number: National Library of Medicine (US), National Center for Biotechnology Information (1982) GenBank (www.ncbi.nlm.nih.gov/genbank/). Clark, K., Karsch-Mizrachi, I., Lipman, D. J., Ostell, J., and Sayers, E. W. (2016) GenBank. NARHAD 44, D67–D72.	2024-02-09
Eurotiomycetes	Eurotiomycetes	Chaetothyriales sp.	CBS 128943	KX822485	KX822485	See under respective accession number: National Library of Medicine (US), National Center for Biotechnology Information (1982) GenBank (www.ncbi.nlm.nih.gov/genbank/). Clark, K., Karsch-Mizrachi, I., Lipman, D. J., Ostell, J., and Sayers, E. W. (2016) GenBank. NARHAD 44, D67–D72.	2024-02-09
Eurotiomycetes	Eurotiomycetes	Chaetothyriales sp.	CR13Ceci2	KX120978	KX120978	See under respective accession number: National Library of Medicine (US), National Center for Biotechnology Information (1982) GenBank (www.ncbi.nlm.nih.gov/genbank/). Clark, K., Karsch-Mizrachi, I., Lipman, D. J., Ostell, J., and Sayers, E. W. (2016) GenBank. NARHAD 44, D67–D72.	2024-02-09
Eurotiomycetes	Eurotiomycetes	Chaetothyriales sp.	L3233	OQ921010	OQ955701	See under respective accession number: National Library of Medicine (US), National Center for Biotechnology Information (1982) GenBank (www.ncbi.nlm.nih.gov/genbank/). Clark, K., Karsch-Mizrachi, I., Lipman, D. J., Ostell, J., and Sayers, E. W. (2016) GenBank. NARHAD 44, D67–D72.	2024-02-09
Eurotiomycetes	Eurotiomycetes	Chaetothyriales sp.	T13	KF614778	KF614778	See under respective accession number: National Library of Medicine (US), National Center for Biotechnology Information (1982) GenBank (www.ncbi.nlm.nih.gov/genbank/). Clark, K., Karsch-Mizrachi, I., Lipman, D. J., Ostell, J., and Sayers, E. W. (2016) GenBank. NARHAD 44, D67–D72.	2024-02-09
Eurotiomycetes	Eurotiomycetes	Chaetothyriales sp.	T171	KF614875	KF614875	See under respective accession number: National Library of Medicine (US), National Center for Biotechnology Information (1982) GenBank (www.ncbi.nlm.nih.gov/genbank/). Clark, K., Karsch-Mizrachi, I., Lipman, D. J., Ostell, J., and Sayers, E. W. (2016) GenBank. NARHAD 44, D67–D72.	2024-02-09
Eurotiomycetes	Eurotiomycetes	Chaetothyriales sp.	T210	KF614880	KF614880	See under respective accession number: National Library of Medicine (US), National Center for Biotechnology Information (1982) GenBank (www.ncbi.nlm.nih.gov/genbank/). Clark, K., Karsch-Mizrachi, I., Lipman, D. J., Ostell, J., and Sayers, E. W. (2016) GenBank. NARHAD 44, D67–D72.	2024-02-09
Eurotiomycetes	Eurotiomycetes	Chaetothyriales sp.	T22	KF614881	KF614881	See under respective accession number: National Library of Medicine (US), National Center for Biotechnology Information (1982) GenBank (www.ncbi.nlm.nih.gov/genbank/). Clark, K., Karsch-Mizrachi, I., Lipman, D. J., Ostell, J., and Sayers, E. W. (2016) GenBank. NARHAD 44, D67–D72.	2024-02-09
Eurotiomycetes	Eurotiomycetes	Chaetothyriales sp.	T261	KF614886	KF614886	See under respective accession number: National Library of Medicine (US), National Center for Biotechnology Information (1982) GenBank (www.ncbi.nlm.nih.gov/genbank/). Clark, K., Karsch-Mizrachi, I., Lipman, D. J., Ostell, J., and Sayers, E. W. (2016) GenBank. NARHAD 44, D67–D72.	2024-02-09
Eurotiomycetes	Eurotiomycetes	Chaetothyriales sp.	T367	KF614894	KF614894	See under respective accession number: National Library of Medicine (US), National Center for Biotechnology Information (1982) GenBank (www.ncbi.nlm.nih.gov/genbank/). Clark, K., Karsch-Mizrachi, I., Lipman, D. J., Ostell, J., and Sayers, E. W. (2016) GenBank. NARHAD 44, D67–D72.	2024-02-09
Eurotiomycetes	Eurotiomycetes	Chaetothyriales sp.	T9	KF614780	KF614780	See under respective accession number: National Library of Medicine (US), National Center for Biotechnology Information (1982) GenBank (www.ncbi.nlm.nih.gov/genbank/). Clark, K., Karsch-Mizrachi, I., Lipman, D. J., Ostell, J., and Sayers, E. W. (2016) GenBank. NARHAD 44, D67–D72.	2024-02-09
Eurotiomycetes	Eurotiomycetes	Cladophialophora abundans	CBS 126736	KC776592	KC812100	See under respective accession number: National Library of Medicine (US), National Center for Biotechnology Information (1982) GenBank (www.ncbi.nlm.nih.gov/genbank/). Clark, K., Karsch-Mizrachi, I., Lipman, D. J., Ostell, J., and Sayers, E. W. (2016) GenBank. NARHAD 44, D67–D72.	2024-02-09
Eurotiomycetes	Eurotiomycetes	Cladophialophora arxii	CBS 306.94	EU103986	NG058959	See under respective accession number: National Library of Medicine (US), National Center for Biotechnology Information (1982) GenBank (www.ncbi.nlm.nih.gov/genbank/). Clark, K., Karsch-Mizrachi, I., Lipman, D. J., Ostell, J., and Sayers, E. W. (2016) GenBank. NARHAD 44, D67–D72.	2024-02-09
Eurotiomycetes	Eurotiomycetes	Cladophialophora australiensis	CBS 112793	EU137331	EU035402	See under respective accession number: National Library of Medicine (US), National Center for Biotechnology Information (1982) GenBank (www.ncbi.nlm.nih.gov/genbank/). Clark, K., Karsch-Mizrachi, I., Lipman, D. J., Ostell, J., and Sayers, E. W. (2016) GenBank. NARHAD 44, D67–D72.	2024-02-09
Eurotiomycetes	Eurotiomycetes	Cladophialophora boppii	CBS 126.86	MH861932	NG058762	See under respective accession number: National Library of Medicine (US), National Center for Biotechnology Information (1982) GenBank (www.ncbi.nlm.nih.gov/genbank/). Clark, K., Karsch-Mizrachi, I., Lipman, D. J., Ostell, J., and Sayers, E. W. (2016) GenBank. NARHAD 44, D67–D72.	2024-02-09
Eurotiomycetes	Eurotiomycetes	Cladophialophora carrionii	CBS_160.54	KF928453	LC192080	See under respective accession number: National Library of Medicine (US), National Center for Biotechnology Information (1982) GenBank (www.ncbi.nlm.nih.gov/genbank/). Clark, K., Karsch-Mizrachi, I., Lipman, D. J., Ostell, J., and Sayers, E. W. (2016) GenBank. NARHAD 44, D67–D72.	2024-02-09
Eurotiomycetes	Eurotiomycetes	Cladophialophora chaetospira	CBS 114747	EU035403	KF928514	See under respective accession number: National Library of Medicine (US), National Center for Biotechnology Information (1982) GenBank (www.ncbi.nlm.nih.gov/genbank/). Clark, K., Karsch-Mizrachi, I., Lipman, D. J., Ostell, J., and Sayers, E. W. (2016) GenBank. NARHAD 44, D67–D72.	2024-02-09
Eurotiomycetes	Eurotiomycetes	Cladophialophora devriesii	CBS 147.84	EU103985	KC809989	See under respective accession number: National Library of Medicine (US), National Center for Biotechnology Information (1982) GenBank (www.ncbi.nlm.nih.gov/genbank/). Clark, K., Karsch-Mizrachi, I., Lipman, D. J., Ostell, J., and Sayers, E. W. (2016) GenBank. NARHAD 44, D67–D72.	2024-02-09
Eurotiomycetes	Eurotiomycetes	Cladophialophora emmonsii	CBS 640.96	EU103995	KC809995	See under respective accession number: National Library of Medicine (US), National Center for Biotechnology Information (1982) GenBank (www.ncbi.nlm.nih.gov/genbank/). Clark, K., Karsch-Mizrachi, I., Lipman, D. J., Ostell, J., and Sayers, E. W. (2016) GenBank. NARHAD 44, D67–D72.	2024-02-09
Eurotiomycetes	Eurotiomycetes	Cladophialophora endolichena	BF3	PP463924	PP463938	See under respective accession number: National Library of Medicine (US), National Center for Biotechnology Information (1982) GenBank (www.ncbi.nlm.nih.gov/genbank/). Clark, K., Karsch-Mizrachi, I., Lipman, D. J., Ostell, J., and Sayers, E. W. (2016) GenBank. NARHAD 44, D67–D72.	2024-02-09
Eurotiomycetes	Eurotiomycetes	Cladophialophora endolichena	L2619	OQ921030	OQ955694	See under respective accession number: National Library of Medicine (US), National Center for Biotechnology Information (1982) GenBank (www.ncbi.nlm.nih.gov/genbank/). Clark, K., Karsch-Mizrachi, I., Lipman, D. J., Ostell, J., and Sayers, E. W. (2016) GenBank. NARHAD 44, D67–D72.	2024-02-09
Eurotiomycetes	Eurotiomycetes	Cladophialophora endolichena	L2865	OQ921026	OQ955708	See under respective accession number: National Library of Medicine (US), National Center for Biotechnology Information (1982) GenBank (www.ncbi.nlm.nih.gov/genbank/). Clark, K., Karsch-Mizrachi, I., Lipman, D. J., Ostell, J., and Sayers, E. W. (2016) GenBank. NARHAD 44, D67–D72.	2024-02-09
Eurotiomycetes	Eurotiomycetes	Cladophialophora endolichena	L2870	OQ921031	OQ955709	See under respective accession number: National Library of Medicine (US), National Center for Biotechnology Information (1982) GenBank (www.ncbi.nlm.nih.gov/genbank/). Clark, K., Karsch-Mizrachi, I., Lipman, D. J., Ostell, J., and Sayers, E. W. (2016) GenBank. NARHAD 44, D67–D72.	2024-02-09
Eurotiomycetes	Eurotiomycetes	Cladophialophora endolichena	L3060	OQ921034	OQ955722	See under respective accession number: National Library of Medicine (US), National Center for Biotechnology Information (1982) GenBank (www.ncbi.nlm.nih.gov/genbank/). Clark, K., Karsch-Mizrachi, I., Lipman, D. J., Ostell, J., and Sayers, E. W. (2016) GenBank. NARHAD 44, D67–D72.	2024-02-09
Eurotiomycetes	Eurotiomycetes	Cladophialophora endolichena	L3072	OQ921040	OQ955697	See under respective accession number: National Library of Medicine (US), National Center for Biotechnology Information (1982) GenBank (www.ncbi.nlm.nih.gov/genbank/). Clark, K., Karsch-Mizrachi, I., Lipman, D. J., Ostell, J., and Sayers, E. W. (2016) GenBank. NARHAD 44, D67–D72.	2024-02-09
Eurotiomycetes	Eurotiomycetes	Cladophialophora endolichena	L3098	OQ921038	OQ955700	See under respective accession number: National Library of Medicine (US), National Center for Biotechnology Information (1982) GenBank (www.ncbi.nlm.nih.gov/genbank/). Clark, K., Karsch-Mizrachi, I., Lipman, D. J., Ostell, J., and Sayers, E. W. (2016) GenBank. NARHAD 44, D67–D72.	2024-02-09
Eurotiomycetes	Eurotiomycetes	Cladophialophora endolichena	L3100	OQ921039	OQ955721	See under respective accession number: National Library of Medicine (US), National Center for Biotechnology Information (1982) GenBank (www.ncbi.nlm.nih.gov/genbank/). Clark, K., Karsch-Mizrachi, I., Lipman, D. J., Ostell, J., and Sayers, E. W. (2016) GenBank. NARHAD 44, D67–D72.	2024-02-09
Eurotiomycetes	Eurotiomycetes	Cladophialophora eucalypti	CBS 145551	MK876380	MK876419	See under respective accession number: National Library of Medicine (US), National Center for Biotechnology Information (1982) GenBank (www.ncbi.nlm.nih.gov/genbank/). Clark, K., Karsch-Mizrachi, I., Lipman, D. J., Ostell, J., and Sayers, E. W. (2016) GenBank. NARHAD 44, D67–D72.	2024-02-09
Eurotiomycetes	Eurotiomycetes	Cladophialophora immunda	CBS 834.96	MH862619	KC809990	See under respective accession number: National Library of Medicine (US), National Center for Biotechnology Information (1982) GenBank (www.ncbi.nlm.nih.gov/genbank/). Clark, K., Karsch-Mizrachi, I., Lipman, D. J., Ostell, J., and Sayers, E. W. (2016) GenBank. NARHAD 44, D67–D72.	2024-02-09
Eurotiomycetes	Eurotiomycetes	Cladophialophora lanosa	KNU 16032	LC387460	LC387461	See under respective accession number: National Library of Medicine (US), National Center for Biotechnology Information (1982) GenBank (www.ncbi.nlm.nih.gov/genbank/). Clark, K., Karsch-Mizrachi, I., Lipman, D. J., Ostell, J., and Sayers, E. W. (2016) GenBank. NARHAD 44, D67–D72.	2024-02-09
Eurotiomycetes	Eurotiomycetes	Cladophialophora matsushimae	MFC1-P384	FN549916	FN400758	See under respective accession number: National Library of Medicine (US), National Center for Biotechnology Information (1982) GenBank (www.ncbi.nlm.nih.gov/genbank/). Clark, K., Karsch-Mizrachi, I., Lipman, D. J., Ostell, J., and Sayers, E. W. (2016) GenBank. NARHAD 44, D67–D72.	2024-02-09
Eurotiomycetes	Eurotiomycetes	Cladophialophora minourae	CBS 556.83	AY251087	NG058763	See under respective accession number: National Library of Medicine (US), National Center for Biotechnology Information (1982) GenBank (www.ncbi.nlm.nih.gov/genbank/). Clark, K., Karsch-Mizrachi, I., Lipman, D. J., Ostell, J., and Sayers, E. W. (2016) GenBank. NARHAD 44, D67–D72.	2024-02-09
Eurotiomycetes	Eurotiomycetes	Cladophialophora modesta	CBS 985.96	KF928421	KF928485	See under respective accession number: National Library of Medicine (US), National Center for Biotechnology Information (1982) GenBank (www.ncbi.nlm.nih.gov/genbank/). Clark, K., Karsch-Mizrachi, I., Lipman, D. J., Ostell, J., and Sayers, E. W. (2016) GenBank. NARHAD 44, D67–D72.	2024-02-09
Eurotiomycetes	Eurotiomycetes	Cladophialophora mycetomatis	CBS 122637	FJ385276	NG058960	See under respective accession number: National Library of Medicine (US), National Center for Biotechnology Information (1982) GenBank (www.ncbi.nlm.nih.gov/genbank/). Clark, K., Karsch-Mizrachi, I., Lipman, D. J., Ostell, J., and Sayers, E. W. (2016) GenBank. NARHAD 44, D67–D72.	2024-02-09
Eurotiomycetes	Eurotiomycetes	Cladophialophora potulentorum	CBS 114772	EU035410	EU035410	See under respective accession number: National Library of Medicine (US), National Center for Biotechnology Information (1982) GenBank (www.ncbi.nlm.nih.gov/genbank/). Clark, K., Karsch-Mizrachi, I., Lipman, D. J., Ostell, J., and Sayers, E. W. (2016) GenBank. NARHAD 44, D67–D72.	2024-02-09
Eurotiomycetes	Eurotiomycetes	Cladophialophora psammophila	CBS 110553	AY857517	NG058955	See under respective accession number: National Library of Medicine (US), National Center for Biotechnology Information (1982) GenBank (www.ncbi.nlm.nih.gov/genbank/). Clark, K., Karsch-Mizrachi, I., Lipman, D. J., Ostell, J., and Sayers, E. W. (2016) GenBank. NARHAD 44, D67–D72.	2024-02-09
Eurotiomycetes	Eurotiomycetes	Cladophialophora samoensis	CBS 259.83	MH861581	NG058854	See under respective accession number: National Library of Medicine (US), National Center for Biotechnology Information (1982) GenBank (www.ncbi.nlm.nih.gov/genbank/). Clark, K., Karsch-Mizrachi, I., Lipman, D. J., Ostell, J., and Sayers, E. W. (2016) GenBank. NARHAD 44, D67–D72.	2024-02-09
Eurotiomycetes	Eurotiomycetes	Cladophialophora scillae	CBS 116461	EU035412	EU035412	See under respective accession number: National Library of Medicine (US), National Center for Biotechnology Information (1982) GenBank (www.ncbi.nlm.nih.gov/genbank/). Clark, K., Karsch-Mizrachi, I., Lipman, D. J., Ostell, J., and Sayers, E. W. (2016) GenBank. NARHAD 44, D67–D72.	2024-02-09
Eurotiomycetes	Eurotiomycetes	Cladophialophora sp.	L3058	OQ921049	OQ955710	See under respective accession number: National Library of Medicine (US), National Center for Biotechnology Information (1982) GenBank (www.ncbi.nlm.nih.gov/genbank/). Clark, K., Karsch-Mizrachi, I., Lipman, D. J., Ostell, J., and Sayers, E. W. (2016) GenBank. NARHAD 44, D67–D72.	2024-02-09
Eurotiomycetes	Eurotiomycetes	Cladophialophora sp.	L3087	OQ921027	OQ955723	See under respective accession number: National Library of Medicine (US), National Center for Biotechnology Information (1982) GenBank (www.ncbi.nlm.nih.gov/genbank/). Clark, K., Karsch-Mizrachi, I., Lipman, D. J., Ostell, J., and Sayers, E. W. (2016) GenBank. NARHAD 44, D67–D72.	2024-02-09
Eurotiomycetes	Eurotiomycetes	Cladophialophora sp.	L3110	OQ921047	OQ955725	See under respective accession number: National Library of Medicine (US), National Center for Biotechnology Information (1982) GenBank (www.ncbi.nlm.nih.gov/genbank/). Clark, K., Karsch-Mizrachi, I., Lipman, D. J., Ostell, J., and Sayers, E. W. (2016) GenBank. NARHAD 44, D67–D72.	2024-02-09
Eurotiomycetes	Eurotiomycetes	Cladophialophora sp.	L3111	OQ921048	OQ955724	See under respective accession number: National Library of Medicine (US), National Center for Biotechnology Information (1982) GenBank (www.ncbi.nlm.nih.gov/genbank/). Clark, K., Karsch-Mizrachi, I., Lipman, D. J., Ostell, J., and Sayers, E. W. (2016) GenBank. NARHAD 44, D67–D72.	2024-02-09
Eurotiomycetes	Eurotiomycetes	Cladophialophora subtilis	CBS 122642	FJ385273	NG058961	See under respective accession number: National Library of Medicine (US), National Center for Biotechnology Information (1982) GenBank (www.ncbi.nlm.nih.gov/genbank/). Clark, K., Karsch-Mizrachi, I., Lipman, D. J., Ostell, J., and Sayers, E. W. (2016) GenBank. NARHAD 44, D67–D72.	2024-02-09
Eurotiomycetes	Eurotiomycetes	Cladophialophora tumbae	JCM 28746	LC192125	LC192090	See under respective accession number: National Library of Medicine (US), National Center for Biotechnology Information (1982) GenBank (www.ncbi.nlm.nih.gov/genbank/). Clark, K., Karsch-Mizrachi, I., Lipman, D. J., Ostell, J., and Sayers, E. W. (2016) GenBank. NARHAD 44, D67–D72.	2024-02-09
Eurotiomycetes	Eurotiomycetes	Cladophialophora tumulicola	JCM 28768	LC192127	LC192092	See under respective accession number: National Library of Medicine (US), National Center for Biotechnology Information (1982) GenBank (www.ncbi.nlm.nih.gov/genbank/). Clark, K., Karsch-Mizrachi, I., Lipman, D. J., Ostell, J., and Sayers, E. W. (2016) GenBank. NARHAD 44, D67–D72.	2024-02-09
Eurotiomycetes	Eurotiomycetes	Cladophialophora yegresii	CBS 114405	EU137322	NG058855	See under respective accession number: National Library of Medicine (US), National Center for Biotechnology Information (1982) GenBank (www.ncbi.nlm.nih.gov/genbank/). Clark, K., Karsch-Mizrachi, I., Lipman, D. J., Ostell, J., and Sayers, E. W. (2016) GenBank. NARHAD 44, D67–D72.	2024-02-09
Eurotiomycetes	Eurotiomycetes	Coccodinium bartschii	CPC 13861	EU019265	EU019265	See under respective accession number: National Library of Medicine (US), National Center for Biotechnology Information (1982) GenBank (www.ncbi.nlm.nih.gov/genbank/). Clark, K., Karsch-Mizrachi, I., Lipman, D. J., Ostell, J., and Sayers, E. W. (2016) GenBank. NARHAD 44, D67–D72.	2024-02-09
Eurotiomycetes	Eurotiomycetes	Cyphellophora artocarpi	CHCJHBJBLM	KP010367	KP122930	See under respective accession number: National Library of Medicine (US), National Center for Biotechnology Information (1982) GenBank (www.ncbi.nlm.nih.gov/genbank/). Clark, K., Karsch-Mizrachi, I., Lipman, D. J., Ostell, J., and Sayers, E. W. (2016) GenBank. NARHAD 44, D67–D72.	2024-02-09
Eurotiomycetes	Eurotiomycetes	Cyphellophora clematidis	CBS 144983	MK442577	MK442519	See under respective accession number: National Library of Medicine (US), National Center for Biotechnology Information (1982) GenBank (www.ncbi.nlm.nih.gov/genbank/). Clark, K., Karsch-Mizrachi, I., Lipman, D. J., Ostell, J., and Sayers, E. W. (2016) GenBank. NARHAD 44, D67–D72.	2024-02-09
Eurotiomycetes	Eurotiomycetes	Cyphellophora deltoidea	CBS 263.77	NR_153555	NG_057113	See under respective accession number: National Library of Medicine (US), National Center for Biotechnology Information (1982) GenBank (www.ncbi.nlm.nih.gov/genbank/). Clark, K., Karsch-Mizrachi, I., Lipman, D. J., Ostell, J., and Sayers, E. W. (2016) GenBank. NARHAD 44, D67–D72.	2024-02-09
Eurotiomycetes	Eurotiomycetes	Cyphellophora eucalypti	CBS 124764	KC455238	GQ303305	See under respective accession number: National Library of Medicine (US), National Center for Biotechnology Information (1982) GenBank (www.ncbi.nlm.nih.gov/genbank/). Clark, K., Karsch-Mizrachi, I., Lipman, D. J., Ostell, J., and Sayers, E. W. (2016) GenBank. NARHAD 44, D67–D72.	2024-02-09
Eurotiomycetes	Eurotiomycetes	Cyphellophora europaea	CBS 101466	KF928473	KC455259	See under respective accession number: National Library of Medicine (US), National Center for Biotechnology Information (1982) GenBank (www.ncbi.nlm.nih.gov/genbank/). Clark, K., Karsch-Mizrachi, I., Lipman, D. J., Ostell, J., and Sayers, E. W. (2016) GenBank. NARHAD 44, D67–D72.	2024-02-09
Eurotiomycetes	Eurotiomycetes	Cyphellophora filicis	DP002B	MK404057	MK404053	See under respective accession number: National Library of Medicine (US), National Center for Biotechnology Information (1982) GenBank (www.ncbi.nlm.nih.gov/genbank/). Clark, K., Karsch-Mizrachi, I., Lipman, D. J., Ostell, J., and Sayers, E. W. (2016) GenBank. NARHAD 44, D67–D72.	2024-02-09
Eurotiomycetes	Eurotiomycetes	Cyphellophora fusarioides	CBS 130291	MH865596	JQ766486	See under respective accession number: National Library of Medicine (US), National Center for Biotechnology Information (1982) GenBank (www.ncbi.nlm.nih.gov/genbank/). Clark, K., Karsch-Mizrachi, I., Lipman, D. J., Ostell, J., and Sayers, E. W. (2016) GenBank. NARHAD 44, D67–D72.	2024-02-09
Eurotiomycetes	Eurotiomycetes	Cyphellophora gamsii	CPC 25867	KX228255	KX228307	See under respective accession number: National Library of Medicine (US), National Center for Biotechnology Information (1982) GenBank (www.ncbi.nlm.nih.gov/genbank/). Clark, K., Karsch-Mizrachi, I., Lipman, D. J., Ostell, J., and Sayers, E. W. (2016) GenBank. NARHAD 44, D67–D72.	2024-02-09
Eurotiomycetes	Eurotiomycetes	Cyphellophora guyanensis	CBS 129342	MH865228	MH876666	See under respective accession number: National Library of Medicine (US), National Center for Biotechnology Information (1982) GenBank (www.ncbi.nlm.nih.gov/genbank/). Clark, K., Karsch-Mizrachi, I., Lipman, D. J., Ostell, J., and Sayers, E. W. (2016) GenBank. NARHAD 44, D67–D72.	2024-02-09
Eurotiomycetes	Eurotiomycetes	Cyphellophora laciniata	CBS 190.61	EU035416	KF928547	See under respective accession number: National Library of Medicine (US), National Center for Biotechnology Information (1982) GenBank (www.ncbi.nlm.nih.gov/genbank/). Clark, K., Karsch-Mizrachi, I., Lipman, D. J., Ostell, J., and Sayers, E. W. (2016) GenBank. NARHAD 44, D67–D72.	2024-02-09
Eurotiomycetes	Eurotiomycetes	Cyphellophora musae	GLZJSJ41	KP010370	KP122932	See under respective accession number: National Library of Medicine (US), National Center for Biotechnology Information (1982) GenBank (www.ncbi.nlm.nih.gov/genbank/). Clark, K., Karsch-Mizrachi, I., Lipman, D. J., Ostell, J., and Sayers, E. W. (2016) GenBank. NARHAD 44, D67–D72.	2024-02-09
Eurotiomycetes	Eurotiomycetes	Cyphellophora olivacea	CBS 122.74	KC455247	KC455260	See under respective accession number: National Library of Medicine (US), National Center for Biotechnology Information (1982) GenBank (www.ncbi.nlm.nih.gov/genbank/). Clark, K., Karsch-Mizrachi, I., Lipman, D. J., Ostell, J., and Sayers, E. W. (2016) GenBank. NARHAD 44, D67–D72.	2024-02-09
Eurotiomycetes	Eurotiomycetes	Cyphellophora oxyspora	CBS 698.73	MH860790	KC455262	See under respective accession number: National Library of Medicine (US), National Center for Biotechnology Information (1982) GenBank (www.ncbi.nlm.nih.gov/genbank/). Clark, K., Karsch-Mizrachi, I., Lipman, D. J., Ostell, J., and Sayers, E. W. (2016) GenBank. NARHAD 44, D67–D72.	2024-02-09
Eurotiomycetes	Eurotiomycetes	Cyphellophora pauciseptata	CBS 284.85	JQ766438	JQ766519	See under respective accession number: National Library of Medicine (US), National Center for Biotechnology Information (1982) GenBank (www.ncbi.nlm.nih.gov/genbank/). Clark, K., Karsch-Mizrachi, I., Lipman, D. J., Ostell, J., and Sayers, E. W. (2016) GenBank. NARHAD 44, D67–D72.	2024-02-09
Eurotiomycetes	Eurotiomycetes	Cyphellophora phyllostachydis	HLHNZWYZZ08	KP010371	KP122933	See under respective accession number: National Library of Medicine (US), National Center for Biotechnology Information (1982) GenBank (www.ncbi.nlm.nih.gov/genbank/). Clark, K., Karsch-Mizrachi, I., Lipman, D. J., Ostell, J., and Sayers, E. W. (2016) GenBank. NARHAD 44, D67–D72.	2024-02-09
Eurotiomycetes	Eurotiomycetes	Cyphellophora pluriseptata	CBS 286.85	MH861881	KC455255	See under respective accession number: National Library of Medicine (US), National Center for Biotechnology Information (1982) GenBank (www.ncbi.nlm.nih.gov/genbank/). Clark, K., Karsch-Mizrachi, I., Lipman, D. J., Ostell, J., and Sayers, E. W. (2016) GenBank. NARHAD 44, D67–D72.	2024-02-09
Eurotiomycetes	Eurotiomycetes	Cyphellophora reptans	CBS 113.85	EU514699	EU514699	See under respective accession number: National Library of Medicine (US), National Center for Biotechnology Information (1982) GenBank (www.ncbi.nlm.nih.gov/genbank/). Clark, K., Karsch-Mizrachi, I., Lipman, D. J., Ostell, J., and Sayers, E. W. (2016) GenBank. NARHAD 44, D67–D72.	2024-02-09
Eurotiomycetes	Eurotiomycetes	Cyphellophora sessilis	CBS 243.85	AY857542	EU514700	See under respective accession number: National Library of Medicine (US), National Center for Biotechnology Information (1982) GenBank (www.ncbi.nlm.nih.gov/genbank/). Clark, K., Karsch-Mizrachi, I., Lipman, D. J., Ostell, J., and Sayers, E. W. (2016) GenBank. NARHAD 44, D67–D72.	2024-02-09
Eurotiomycetes	Eurotiomycetes	Cyphellophora suttonii	CBS 449.91	KC455243	KC455256	See under respective accession number: National Library of Medicine (US), National Center for Biotechnology Information (1982) GenBank (www.ncbi.nlm.nih.gov/genbank/). Clark, K., Karsch-Mizrachi, I., Lipman, D. J., Ostell, J., and Sayers, E. W. (2016) GenBank. NARHAD 44, D67–D72.	2024-02-09
Eurotiomycetes	Eurotiomycetes	Epibryon bryophilum	CBS 126278	MH863955	MH875414	See under respective accession number: National Library of Medicine (US), National Center for Biotechnology Information (1982) GenBank (www.ncbi.nlm.nih.gov/genbank/). Clark, K., Karsch-Mizrachi, I., Lipman, D. J., Ostell, J., and Sayers, E. W. (2016) GenBank. NARHAD 44, D67–D72.	2024-02-09
Eurotiomycetes	Eurotiomycetes	Epibryon interlamellare	CBS 126286	MH863958	MH875417	See under respective accession number: National Library of Medicine (US), National Center for Biotechnology Information (1982) GenBank (www.ncbi.nlm.nih.gov/genbank/). Clark, K., Karsch-Mizrachi, I., Lipman, D. J., Ostell, J., and Sayers, E. W. (2016) GenBank. NARHAD 44, D67–D72.	2024-02-09
Eurotiomycetes	Eurotiomycetes	Epibryon turfosorum	CBS 126587	MH864165	MH875627	See under respective accession number: National Library of Medicine (US), National Center for Biotechnology Information (1982) GenBank (www.ncbi.nlm.nih.gov/genbank/). Clark, K., Karsch-Mizrachi, I., Lipman, D. J., Ostell, J., and Sayers, E. W. (2016) GenBank. NARHAD 44, D67–D72.	2024-02-09
Eurotiomycetes	Eurotiomycetes	Exophiala aquamanna	CBS 119918/Sutton R-3685	NR_111626	KX712347	See under respective accession number: National Library of Medicine (US), National Center for Biotechnology Information (1982) GenBank (www.ncbi.nlm.nih.gov/genbank/). Clark, K., Karsch-Mizrachi, I., Lipman, D. J., Ostell, J., and Sayers, E. W. (2016) GenBank. NARHAD 44, D67–D72.	2024-02-09
Eurotiomycetes	Eurotiomycetes	Exophiala attenuata	F10685 123.33	KT013095	KT013094	See under respective accession number: National Library of Medicine (US), National Center for Biotechnology Information (1982) GenBank (www.ncbi.nlm.nih.gov/genbank/). Clark, K., Karsch-Mizrachi, I., Lipman, D. J., Ostell, J., and Sayers, E. W. (2016) GenBank. NARHAD 44, D67–D72.	2024-02-09
Eurotiomycetes	Eurotiomycetes	Exophiala bergeri	CBS 353.52	MH857080	NG059199	See under respective accession number: National Library of Medicine (US), National Center for Biotechnology Information (1982) GenBank (www.ncbi.nlm.nih.gov/genbank/). Clark, K., Karsch-Mizrachi, I., Lipman, D. J., Ostell, J., and Sayers, E. W. (2016) GenBank. NARHAD 44, D67–D72.	2024-02-09
Eurotiomycetes	Eurotiomycetes	Exophiala bonariae	CCFEE 5792	JX681046	KR781083	See under respective accession number: National Library of Medicine (US), National Center for Biotechnology Information (1982) GenBank (www.ncbi.nlm.nih.gov/genbank/). Clark, K., Karsch-Mizrachi, I., Lipman, D. J., Ostell, J., and Sayers, E. W. (2016) GenBank. NARHAD 44, D67–D72.	2024-02-09
Eurotiomycetes	Eurotiomycetes	Exophiala cancerae	CBS 115142	MH862980	MH874540	See under respective accession number: National Library of Medicine (US), National Center for Biotechnology Information (1982) GenBank (www.ncbi.nlm.nih.gov/genbank/). Clark, K., Karsch-Mizrachi, I., Lipman, D. J., Ostell, J., and Sayers, E. W. (2016) GenBank. NARHAD 44, D67–D72.	2024-02-09
Eurotiomycetes	Eurotiomycetes	Exophiala cancerae	CBS 120420/CBS:115142	NR_137766	MH974540	See under respective accession number: National Library of Medicine (US), National Center for Biotechnology Information (1982) GenBank (www.ncbi.nlm.nih.gov/genbank/). Clark, K., Karsch-Mizrachi, I., Lipman, D. J., Ostell, J., and Sayers, E. W. (2016) GenBank. NARHAD 44, D67–D72.	2024-02-09
Eurotiomycetes	Eurotiomycetes	Exophiala capensis	CBS 128771	NR_121493	NG_059207	See under respective accession number: National Library of Medicine (US), National Center for Biotechnology Information (1982) GenBank (www.ncbi.nlm.nih.gov/genbank/). Clark, K., Karsch-Mizrachi, I., Lipman, D. J., Ostell, J., and Sayers, E. W. (2016) GenBank. NARHAD 44, D67–D72.	2024-02-09
Eurotiomycetes	Eurotiomycetes	Exophiala castellanii	CBS 158.58	NR_121460	NG_070513	See under respective accession number: National Library of Medicine (US), National Center for Biotechnology Information (1982) GenBank (www.ncbi.nlm.nih.gov/genbank/). Clark, K., Karsch-Mizrachi, I., Lipman, D. J., Ostell, J., and Sayers, E. W. (2016) GenBank. NARHAD 44, D67–D72.	2024-02-09
Eurotiomycetes	Eurotiomycetes	Exophiala crusticola	CBS 119970	MH863070	NG059220	See under respective accession number: National Library of Medicine (US), National Center for Biotechnology Information (1982) GenBank (www.ncbi.nlm.nih.gov/genbank/). Clark, K., Karsch-Mizrachi, I., Lipman, D. J., Ostell, J., and Sayers, E. W. (2016) GenBank. NARHAD 44, D67–D72.	2024-02-09
Eurotiomycetes	Eurotiomycetes	Exophiala dermatitidis	CBS 207.35	MH855649	NG059225	See under respective accession number: National Library of Medicine (US), National Center for Biotechnology Information (1982) GenBank (www.ncbi.nlm.nih.gov/genbank/). Clark, K., Karsch-Mizrachi, I., Lipman, D. J., Ostell, J., and Sayers, E. W. (2016) GenBank. NARHAD 44, D67–D72.	2024-02-09
Eurotiomycetes	Eurotiomycetes	Exophiala encephalarti	CBS 128210	HQ599588	HQ599589	See under respective accession number: National Library of Medicine (US), National Center for Biotechnology Information (1982) GenBank (www.ncbi.nlm.nih.gov/genbank/). Clark, K., Karsch-Mizrachi, I., Lipman, D. J., Ostell, J., and Sayers, E. W. (2016) GenBank. NARHAD 44, D67–D72.	2024-02-09
Eurotiomycetes	Eurotiomycetes	Exophiala equina	CBS 116009	KF928433	KF928497	See under respective accession number: National Library of Medicine (US), National Center for Biotechnology Information (1982) GenBank (www.ncbi.nlm.nih.gov/genbank/). Clark, K., Karsch-Mizrachi, I., Lipman, D. J., Ostell, J., and Sayers, E. W. (2016) GenBank. NARHAD 44, D67–D72.	2024-02-09
Eurotiomycetes	Eurotiomycetes	Exophiala eucalypti	CPC 27630	KY173411	KY173502	See under respective accession number: National Library of Medicine (US), National Center for Biotechnology Information (1982) GenBank (www.ncbi.nlm.nih.gov/genbank/). Clark, K., Karsch-Mizrachi, I., Lipman, D. J., Ostell, J., and Sayers, E. W. (2016) GenBank. NARHAD 44, D67–D72.	2024-02-09
Eurotiomycetes	Eurotiomycetes	Exophiala exophialae	CBS 668.76	AY156973	NG059252	See under respective accession number: National Library of Medicine (US), National Center for Biotechnology Information (1982) GenBank (www.ncbi.nlm.nih.gov/genbank/). Clark, K., Karsch-Mizrachi, I., Lipman, D. J., Ostell, J., and Sayers, E. W. (2016) GenBank. NARHAD 44, D67–D72.	2024-02-09
Eurotiomycetes	Eurotiomycetes	Exophiala heteromorpha	CBS 232.33	NR_111184	NG_063975	See under respective accession number: National Library of Medicine (US), National Center for Biotechnology Information (1982) GenBank (www.ncbi.nlm.nih.gov/genbank/). Clark, K., Karsch-Mizrachi, I., Lipman, D. J., Ostell, J., and Sayers, E. W. (2016) GenBank. NARHAD 44, D67–D72.	2024-02-09
Eurotiomycetes	Eurotiomycetes	Exophiala hongkongensis	HKU 32	JN625231	NG059264	See under respective accession number: National Library of Medicine (US), National Center for Biotechnology Information (1982) GenBank (www.ncbi.nlm.nih.gov/genbank/). Clark, K., Karsch-Mizrachi, I., Lipman, D. J., Ostell, J., and Sayers, E. W. (2016) GenBank. NARHAD 44, D67–D72.	2024-02-09
Eurotiomycetes	Eurotiomycetes	Exophiala italica	MFLUCC 16-0245	KY496744	KY496723	See under respective accession number: National Library of Medicine (US), National Center for Biotechnology Information (1982) GenBank (www.ncbi.nlm.nih.gov/genbank/). Clark, K., Karsch-Mizrachi, I., Lipman, D. J., Ostell, J., and Sayers, E. W. (2016) GenBank. NARHAD 44, D67–D72.	2024-02-09
Eurotiomycetes	Eurotiomycetes	Exophiala jeanselmei	CBS 507.90	AY156963	KJ930161	See under respective accession number: National Library of Medicine (US), National Center for Biotechnology Information (1982) GenBank (www.ncbi.nlm.nih.gov/genbank/). Clark, K., Karsch-Mizrachi, I., Lipman, D. J., Ostell, J., and Sayers, E. W. (2016) GenBank. NARHAD 44, D67–D72.	2024-02-09
Eurotiomycetes	Eurotiomycetes	Exophiala lacus	FMR 3995	KU705830	KU705847	See under respective accession number: National Library of Medicine (US), National Center for Biotechnology Information (1982) GenBank (www.ncbi.nlm.nih.gov/genbank/). Clark, K., Karsch-Mizrachi, I., Lipman, D. J., Ostell, J., and Sayers, E. W. (2016) GenBank. NARHAD 44, D67–D72.	2024-02-09
Eurotiomycetes	Eurotiomycetes	Exophiala lecanii-comi	CBS 123.33	MH855383	NG059200	See under respective accession number: National Library of Medicine (US), National Center for Biotechnology Information (1982) GenBank (www.ncbi.nlm.nih.gov/genbank/). Clark, K., Karsch-Mizrachi, I., Lipman, D. J., Ostell, J., and Sayers, E. W. (2016) GenBank. NARHAD 44, D67–D72.	2024-02-09
Eurotiomycetes	Eurotiomycetes	Exophiala moniliae	CBS 520.76	KF881967	KJ930162	See under respective accession number: National Library of Medicine (US), National Center for Biotechnology Information (1982) GenBank (www.ncbi.nlm.nih.gov/genbank/). Clark, K., Karsch-Mizrachi, I., Lipman, D. J., Ostell, J., and Sayers, E. W. (2016) GenBank. NARHAD 44, D67–D72.	2024-02-09
Eurotiomycetes	Eurotiomycetes	Exophiala nidicola	FMR 3889	NR_161045	MG701056	See under respective accession number: National Library of Medicine (US), National Center for Biotechnology Information (1982) GenBank (www.ncbi.nlm.nih.gov/genbank/). Clark, K., Karsch-Mizrachi, I., Lipman, D. J., Ostell, J., and Sayers, E. W. (2016) GenBank. NARHAD 44, D67–D72.	2024-02-09
Eurotiomycetes	Eurotiomycetes	Exophiala nigra	CBS 535.94	KY115191	NG059253	See under respective accession number: National Library of Medicine (US), National Center for Biotechnology Information (1982) GenBank (www.ncbi.nlm.nih.gov/genbank/). Clark, K., Karsch-Mizrachi, I., Lipman, D. J., Ostell, J., and Sayers, E. W. (2016) GenBank. NARHAD 44, D67–D72.	2024-02-09
Eurotiomycetes	Eurotiomycetes	Exophiala nishimurae	CBS 101538	NR_137092	KX712351	See under respective accession number: National Library of Medicine (US), National Center for Biotechnology Information (1982) GenBank (www.ncbi.nlm.nih.gov/genbank/). Clark, K., Karsch-Mizrachi, I., Lipman, D. J., Ostell, J., and Sayers, E. W. (2016) GenBank. NARHAD 44, D67–D72.	2024-02-09
Eurotiomycetes	Eurotiomycetes	Exophiala oligosperma	CBS 127587	MH864631	MH876068	See under respective accession number: National Library of Medicine (US), National Center for Biotechnology Information (1982) GenBank (www.ncbi.nlm.nih.gov/genbank/). Clark, K., Karsch-Mizrachi, I., Lipman, D. J., Ostell, J., and Sayers, E. W. (2016) GenBank. NARHAD 44, D67–D72.	2024-02-09
Eurotiomycetes	Eurotiomycetes	Exophiala oligosperma	CBS 725.88	NR_111134	NG_059201	See under respective accession number: National Library of Medicine (US), National Center for Biotechnology Information (1982) GenBank (www.ncbi.nlm.nih.gov/genbank/). Clark, K., Karsch-Mizrachi, I., Lipman, D. J., Ostell, J., and Sayers, E. W. (2016) GenBank. NARHAD 44, D67–D72.	2024-02-09
Eurotiomycetes	Eurotiomycetes	Exophiala opportunisticica	CBS 122268	KF928436	KF928500	See under respective accession number: National Library of Medicine (US), National Center for Biotechnology Information (1982) GenBank (www.ncbi.nlm.nih.gov/genbank/). Clark, K., Karsch-Mizrachi, I., Lipman, D. J., Ostell, J., and Sayers, E. W. (2016) GenBank. NARHAD 44, D67–D72.	2024-02-09
Eurotiomycetes	Eurotiomycetes	Exophiala palmae	UPCB 86822	NR_158414	NG_064428	See under respective accession number: National Library of Medicine (US), National Center for Biotechnology Information (1982) GenBank (www.ncbi.nlm.nih.gov/genbank/). Clark, K., Karsch-Mizrachi, I., Lipman, D. J., Ostell, J., and Sayers, E. W. (2016) GenBank. NARHAD 44, D67–D72.	2024-02-09
Eurotiomycetes	Eurotiomycetes	Exophiala pisciphila	CBS 537.73/AFTOL-ID 669	NR_121269	DQ823101	See under respective accession number: National Library of Medicine (US), National Center for Biotechnology Information (1982) GenBank (www.ncbi.nlm.nih.gov/genbank/). Clark, K., Karsch-Mizrachi, I., Lipman, D. J., Ostell, J., and Sayers, E. W. (2016) GenBank. NARHAD 44, D67–D72.	2024-02-09
Eurotiomycetes	Eurotiomycetes	Exophiala placitae	CBS 121716	MH863143	MH874694	See under respective accession number: National Library of Medicine (US), National Center for Biotechnology Information (1982) GenBank (www.ncbi.nlm.nih.gov/genbank/). Clark, K., Karsch-Mizrachi, I., Lipman, D. J., Ostell, J., and Sayers, E. W. (2016) GenBank. NARHAD 44, D67–D72.	2024-02-09
Eurotiomycetes	Eurotiomycetes	Exophiala polymorpha	CBS 138920	KP070763	NG059237	See under respective accession number: National Library of Medicine (US), National Center for Biotechnology Information (1982) GenBank (www.ncbi.nlm.nih.gov/genbank/). Clark, K., Karsch-Mizrachi, I., Lipman, D. J., Ostell, J., and Sayers, E. W. (2016) GenBank. NARHAD 44, D67–D72.	2024-02-09
Eurotiomycetes	Eurotiomycetes	Exophiala psychrophila	CBS 191.87	NR_145371	MH873750	See under respective accession number: National Library of Medicine (US), National Center for Biotechnology Information (1982) GenBank (www.ncbi.nlm.nih.gov/genbank/). Clark, K., Karsch-Mizrachi, I., Lipman, D. J., Ostell, J., and Sayers, E. W. (2016) GenBank. NARHAD 44, D67–D72.	2024-02-09
Eurotiomycetes	Eurotiomycetes	Exophiala radicis	P2854	KT099204	KT723448	See under respective accession number: National Library of Medicine (US), National Center for Biotechnology Information (1982) GenBank (www.ncbi.nlm.nih.gov/genbank/). Clark, K., Karsch-Mizrachi, I., Lipman, D. J., Ostell, J., and Sayers, E. W. (2016) GenBank. NARHAD 44, D67–D72.	2024-02-09
Eurotiomycetes	Eurotiomycetes	Exophiala salmonis	CBS 157.67	JF747137	AY213702	See under respective accession number: National Library of Medicine (US), National Center for Biotechnology Information (1982) GenBank (www.ncbi.nlm.nih.gov/genbank/). Clark, K., Karsch-Mizrachi, I., Lipman, D. J., Ostell, J., and Sayers, E. W. (2016) GenBank. NARHAD 44, D67–D72.	2024-02-09
Eurotiomycetes	Eurotiomycetes	Exophiala sideris	D88	KC315801	HM627072	See under respective accession number: National Library of Medicine (US), National Center for Biotechnology Information (1982) GenBank (www.ncbi.nlm.nih.gov/genbank/). Clark, K., Karsch-Mizrachi, I., Lipman, D. J., Ostell, J., and Sayers, E. W. (2016) GenBank. NARHAD 44, D67–D72.	2024-02-09
Eurotiomycetes	Eurotiomycetes	Exophiala sideris	CBS 121828/CBS:127096	NR_111553	MH875856	See under respective accession number: National Library of Medicine (US), National Center for Biotechnology Information (1982) GenBank (www.ncbi.nlm.nih.gov/genbank/). Clark, K., Karsch-Mizrachi, I., Lipman, D. J., Ostell, J., and Sayers, E. W. (2016) GenBank. NARHAD 44, D67–D72.	2024-02-09
Eurotiomycetes	Eurotiomycetes	Exophiala sp.	BF2	PP463923	PP463937	See under respective accession number: National Library of Medicine (US), National Center for Biotechnology Information (1982) GenBank (www.ncbi.nlm.nih.gov/genbank/). Clark, K., Karsch-Mizrachi, I., Lipman, D. J., Ostell, J., and Sayers, E. W. (2016) GenBank. NARHAD 44, D67–D72.	2024-02-09
Eurotiomycetes	Eurotiomycetes	Exophiala sp.	SYPF 8334	MF588877	MF588894	See under respective accession number: National Library of Medicine (US), National Center for Biotechnology Information (1982) GenBank (www.ncbi.nlm.nih.gov/genbank/). Clark, K., Karsch-Mizrachi, I., Lipman, D. J., Ostell, J., and Sayers, E. W. (2016) GenBank. NARHAD 44, D67–D72.	2024-02-09
Eurotiomycetes	Eurotiomycetes	Exophiala spinifera	D22I	MH010942	MH012097	See under respective accession number: National Library of Medicine (US), National Center for Biotechnology Information (1982) GenBank (www.ncbi.nlm.nih.gov/genbank/). Clark, K., Karsch-Mizrachi, I., Lipman, D. J., Ostell, J., and Sayers, E. W. (2016) GenBank. NARHAD 44, D67–D72.	2024-02-09
Eurotiomycetes	Eurotiomycetes	Exophiala spinifera	CBS 899.68/CBS 101534	NR_111131	KF155182	See under respective accession number: National Library of Medicine (US), National Center for Biotechnology Information (1982) GenBank (www.ncbi.nlm.nih.gov/genbank/). Clark, K., Karsch-Mizrachi, I., Lipman, D. J., Ostell, J., and Sayers, E. W. (2016) GenBank. NARHAD 44, D67–D72.	2024-02-09
Eurotiomycetes	Eurotiomycetes	Exophiala xenobiotica	CBS 118157/PV05_12071	NR_111203	XR_001230708	See under respective accession number: National Library of Medicine (US), National Center for Biotechnology Information (1982) GenBank (www.ncbi.nlm.nih.gov/genbank/). Clark, K., Karsch-Mizrachi, I., Lipman, D. J., Ostell, J., and Sayers, E. W. (2016) GenBank. NARHAD 44, D67–D72.	2024-02-09
Eurotiomycetes	Eurotiomycetes	Fonsecaea brasiliensis	BMU 07620	KJ701015	KJ930163	See under respective accession number: National Library of Medicine (US), National Center for Biotechnology Information (1982) GenBank (www.ncbi.nlm.nih.gov/genbank/). Clark, K., Karsch-Mizrachi, I., Lipman, D. J., Ostell, J., and Sayers, E. W. (2016) GenBank. NARHAD 44, D67–D72.	2024-02-09
Eurotiomycetes	Eurotiomycetes	Fonsecaea erecta	CBS 125763	KC886414	KF155186	See under respective accession number: National Library of Medicine (US), National Center for Biotechnology Information (1982) GenBank (www.ncbi.nlm.nih.gov/genbank/). Clark, K., Karsch-Mizrachi, I., Lipman, D. J., Ostell, J., and Sayers, E. W. (2016) GenBank. NARHAD 44, D67–D72.	2024-02-09
Eurotiomycetes	Eurotiomycetes	Fonsecaea minima	CBS 125757	MH863743	KF928520	See under respective accession number: National Library of Medicine (US), National Center for Biotechnology Information (1982) GenBank (www.ncbi.nlm.nih.gov/genbank/). Clark, K., Karsch-Mizrachi, I., Lipman, D. J., Ostell, J., and Sayers, E. W. (2016) GenBank. NARHAD 44, D67–D72.	2024-02-09
Eurotiomycetes	Eurotiomycetes	Fonsecaea multimorphosa	CBS 98096	NR_111612	NG057983	See under respective accession number: National Library of Medicine (US), National Center for Biotechnology Information (1982) GenBank (www.ncbi.nlm.nih.gov/genbank/). Clark, K., Karsch-Mizrachi, I., Lipman, D. J., Ostell, J., and Sayers, E. W. (2016) GenBank. NARHAD 44, D67–D72.	2024-02-09
Eurotiomycetes	Eurotiomycetes	Fonsecaea pedrosoi	CBS 271.37	AB114127	KJ930166	See under respective accession number: National Library of Medicine (US), National Center for Biotechnology Information (1982) GenBank (www.ncbi.nlm.nih.gov/genbank/). Clark, K., Karsch-Mizrachi, I., Lipman, D. J., Ostell, J., and Sayers, E. W. (2016) GenBank. NARHAD 44, D67–D72.	2024-02-09
Eurotiomycetes	Eurotiomycetes	Fonsecaea pugnacius	CBS 139214	NR_155089	NG058177	See under respective accession number: National Library of Medicine (US), National Center for Biotechnology Information (1982) GenBank (www.ncbi.nlm.nih.gov/genbank/). Clark, K., Karsch-Mizrachi, I., Lipman, D. J., Ostell, J., and Sayers, E. W. (2016) GenBank. NARHAD 44, D67–D72.	2024-02-09
Eurotiomycetes	Eurotiomycetes	Herpotrichiellaceae	L2863	OQ921025	OQ955695	See under respective accession number: National Library of Medicine (US), National Center for Biotechnology Information (1982) GenBank (www.ncbi.nlm.nih.gov/genbank/). Clark, K., Karsch-Mizrachi, I., Lipman, D. J., Ostell, J., and Sayers, E. W. (2016) GenBank. NARHAD 44, D67–D72.	2024-02-09
Eurotiomycetes	Eurotiomycetes	Herpotrichiellaceae	L3096	OQ921024	OQ955699	See under respective accession number: National Library of Medicine (US), National Center for Biotechnology Information (1982) GenBank (www.ncbi.nlm.nih.gov/genbank/). Clark, K., Karsch-Mizrachi, I., Lipman, D. J., Ostell, J., and Sayers, E. W. (2016) GenBank. NARHAD 44, D67–D72.	2024-02-09
Eurotiomycetes	Eurotiomycetes	Herpotrichiellaceae sp.	MUT 5408	KR014371	KP671741	See under respective accession number: National Library of Medicine (US), National Center for Biotechnology Information (1982) GenBank (www.ncbi.nlm.nih.gov/genbank/). Clark, K., Karsch-Mizrachi, I., Lipman, D. J., Ostell, J., and Sayers, E. W. (2016) GenBank. NARHAD 44, D67–D72.	2024-02-09
Eurotiomycetes	Eurotiomycetes	Herpotrichiellaceae sp. 1	BF7	PP463927	PP463941	See under respective accession number: National Library of Medicine (US), National Center for Biotechnology Information (1982) GenBank (www.ncbi.nlm.nih.gov/genbank/). Clark, K., Karsch-Mizrachi, I., Lipman, D. J., Ostell, J., and Sayers, E. W. (2016) GenBank. NARHAD 44, D67–D72.	2024-02-09
Eurotiomycetes	Eurotiomycetes	Herpotrichiellaceae sp. 2	BF8	PP463928	PP463942	See under respective accession number: National Library of Medicine (US), National Center for Biotechnology Information (1982) GenBank (www.ncbi.nlm.nih.gov/genbank/). Clark, K., Karsch-Mizrachi, I., Lipman, D. J., Ostell, J., and Sayers, E. W. (2016) GenBank. NARHAD 44, D67–D72.	2024-02-09
Eurotiomycetes	Eurotiomycetes	Knufia cryptophialidica	DAOM 216555	JN040501	JN040500	See under respective accession number: National Library of Medicine (US), National Center for Biotechnology Information (1982) GenBank (www.ncbi.nlm.nih.gov/genbank/). Clark, K., Karsch-Mizrachi, I., Lipman, D. J., Ostell, J., and Sayers, E. W. (2016) GenBank. NARHAD 44, D67–D72.	2024-02-09
Eurotiomycetes	Eurotiomycetes	Knufia epidermidis	CBS 120353	NR_111330	NG042475	See under respective accession number: National Library of Medicine (US), National Center for Biotechnology Information (1982) GenBank (www.ncbi.nlm.nih.gov/genbank/). Clark, K., Karsch-Mizrachi, I., Lipman, D. J., Ostell, J., and Sayers, E. W. (2016) GenBank. NARHAD 44, D67–D72.	2024-02-09
Eurotiomycetes	Eurotiomycetes	Knufia karalitana	CCFEE 5921	KP791784	KR781072	See under respective accession number: National Library of Medicine (US), National Center for Biotechnology Information (1982) GenBank (www.ncbi.nlm.nih.gov/genbank/). Clark, K., Karsch-Mizrachi, I., Lipman, D. J., Ostell, J., and Sayers, E. W. (2016) GenBank. NARHAD 44, D67–D72.	2024-02-09
Eurotiomycetes	Eurotiomycetes	Knufia marmoricola	CCFEE 6201	KP791790	KR781077	See under respective accession number: National Library of Medicine (US), National Center for Biotechnology Information (1982) GenBank (www.ncbi.nlm.nih.gov/genbank/). Clark, K., Karsch-Mizrachi, I., Lipman, D. J., Ostell, J., and Sayers, E. W. (2016) GenBank. NARHAD 44, D67–D72.	2024-02-09
Eurotiomycetes	Eurotiomycetes	Knufia peltigerae	CGMCC 3.17283	KP174864	KP174935	See under respective accession number: National Library of Medicine (US), National Center for Biotechnology Information (1982) GenBank (www.ncbi.nlm.nih.gov/genbank/). Clark, K., Karsch-Mizrachi, I., Lipman, D. J., Ostell, J., and Sayers, E. W. (2016) GenBank. NARHAD 44, D67–D72.	2024-02-09
Eurotiomycetes	Eurotiomycetes	Knufia perforans	CBS 885.95	MH862564	NG042586	See under respective accession number: National Library of Medicine (US), National Center for Biotechnology Information (1982) GenBank (www.ncbi.nlm.nih.gov/genbank/). Clark, K., Karsch-Mizrachi, I., Lipman, D. J., Ostell, J., and Sayers, E. W. (2016) GenBank. NARHAD 44, D67–D72.	2024-02-09
Eurotiomycetes	Eurotiomycetes	Knufia petricola	CBS 726.95	MH862556	NG042775	See under respective accession number: National Library of Medicine (US), National Center for Biotechnology Information (1982) GenBank (www.ncbi.nlm.nih.gov/genbank/). Clark, K., Karsch-Mizrachi, I., Lipman, D. J., Ostell, J., and Sayers, E. W. (2016) GenBank. NARHAD 44, D67–D72.	2024-02-09
Eurotiomycetes	Eurotiomycetes	Knufia separata	CGMCC:37337	KP174856	NG_075199	See under respective accession number: National Library of Medicine (US), National Center for Biotechnology Information (1982) GenBank (www.ncbi.nlm.nih.gov/genbank/). Clark, K., Karsch-Mizrachi, I., Lipman, D. J., Ostell, J., and Sayers, E. W. (2016) GenBank. NARHAD 44, D67–D72.	2024-02-09
Eurotiomycetes	Eurotiomycetes	Knufia sp.	L3065	OQ920999	OQ955720	See under respective accession number: National Library of Medicine (US), National Center for Biotechnology Information (1982) GenBank (www.ncbi.nlm.nih.gov/genbank/). Clark, K., Karsch-Mizrachi, I., Lipman, D. J., Ostell, J., and Sayers, E. W. (2016) GenBank. NARHAD 44, D67–D72.	2024-02-09
Eurotiomycetes	Eurotiomycetes	Knufia tsunedae	FMR 10621	NR_132842	HG003672	See under respective accession number: National Library of Medicine (US), National Center for Biotechnology Information (1982) GenBank (www.ncbi.nlm.nih.gov/genbank/). Clark, K., Karsch-Mizrachi, I., Lipman, D. J., Ostell, J., and Sayers, E. W. (2016) GenBank. NARHAD 44, D67–D72.	2024-02-09
Eurotiomycetes	Eurotiomycetes	Knufia vaticanii	CCFEE 5939	KP791780	KR781068	See under respective accession number: National Library of Medicine (US), National Center for Biotechnology Information (1982) GenBank (www.ncbi.nlm.nih.gov/genbank/). Clark, K., Karsch-Mizrachi, I., Lipman, D. J., Ostell, J., and Sayers, E. W. (2016) GenBank. NARHAD 44, D67–D72.	2024-02-09
Eurotiomycetes	Eurotiomycetes	Melanina gunde-cimermaniae	L2604	OQ921008	OQ955692	See under respective accession number: National Library of Medicine (US), National Center for Biotechnology Information (1982) GenBank (www.ncbi.nlm.nih.gov/genbank/). Clark, K., Karsch-Mizrachi, I., Lipman, D. J., Ostell, J., and Sayers, E. W. (2016) GenBank. NARHAD 44, D67–D72.	2024-02-09
Eurotiomycetes	Eurotiomycetes	Melanina gunde-cimermaniae	L3067	OQ921007	OQ955698	See under respective accession number: National Library of Medicine (US), National Center for Biotechnology Information (1982) GenBank (www.ncbi.nlm.nih.gov/genbank/). Clark, K., Karsch-Mizrachi, I., Lipman, D. J., Ostell, J., and Sayers, E. W. (2016) GenBank. NARHAD 44, D67–D72.	2024-02-09
Eurotiomycetes	Eurotiomycetes	Melanina gunde-cimermaniae	A872	MT193584	KT270601	See under respective accession number: National Library of Medicine (US), National Center for Biotechnology Information (1982) GenBank (www.ncbi.nlm.nih.gov/genbank/). Clark, K., Karsch-Mizrachi, I., Lipman, D. J., Ostell, J., and Sayers, E. W. (2016) GenBank. NARHAD 44, D67–D72.	2024-02-09
Eurotiomycetes	Eurotiomycetes	Melanina gunde-cimermaniae	A933	MT193581	KT270641	See under respective accession number: National Library of Medicine (US), National Center for Biotechnology Information (1982) GenBank (www.ncbi.nlm.nih.gov/genbank/). Clark, K., Karsch-Mizrachi, I., Lipman, D. J., Ostell, J., and Sayers, E. W. (2016) GenBank. NARHAD 44, D67–D72.	2024-02-09
Eurotiomycetes	Eurotiomycetes	Melanina gunde-cimermaniae	A957	MT193583	KT270659	See under respective accession number: National Library of Medicine (US), National Center for Biotechnology Information (1982) GenBank (www.ncbi.nlm.nih.gov/genbank/). Clark, K., Karsch-Mizrachi, I., Lipman, D. J., Ostell, J., and Sayers, E. W. (2016) GenBank. NARHAD 44, D67–D72.	2024-02-09
Eurotiomycetes	Eurotiomycetes	Melanina gunde-cimermaniae	BF1	PP463922	PP463936	See under respective accession number: National Library of Medicine (US), National Center for Biotechnology Information (1982) GenBank (www.ncbi.nlm.nih.gov/genbank/). Clark, K., Karsch-Mizrachi, I., Lipman, D. J., Ostell, J., and Sayers, E. W. (2016) GenBank. NARHAD 44, D67–D72.	2024-02-09
Eurotiomycetes	Eurotiomycetes	Melanina sp.	BF6	PP463926	PP463940	See under respective accession number: National Library of Medicine (US), National Center for Biotechnology Information (1982) GenBank (www.ncbi.nlm.nih.gov/genbank/). Clark, K., Karsch-Mizrachi, I., Lipman, D. J., Ostell, J., and Sayers, E. W. (2016) GenBank. NARHAD 44, D67–D72.	2024-02-09
Eurotiomycetes	Eurotiomycetes	Minimelanolocus aquaticus	MFLUCC 15-0414	KR215607	KR215612	See under respective accession number: National Library of Medicine (US), National Center for Biotechnology Information (1982) GenBank (www.ncbi.nlm.nih.gov/genbank/). Clark, K., Karsch-Mizrachi, I., Lipman, D. J., Ostell, J., and Sayers, E. W. (2016) GenBank. NARHAD 44, D67–D72.	2024-02-09
Eurotiomycetes	Eurotiomycetes	Minimelanolocus asiaticus	MFLUCC 15-0237	NR_154179	KR215610	See under respective accession number: National Library of Medicine (US), National Center for Biotechnology Information (1982) GenBank (www.ncbi.nlm.nih.gov/genbank/). Clark, K., Karsch-Mizrachi, I., Lipman, D. J., Ostell, J., and Sayers, E. W. (2016) GenBank. NARHAD 44, D67–D72.	2024-02-09
Eurotiomycetes	Eurotiomycetes	Minimelanolocus curvatus	MFLUCC 15-0259	KR215605	KR215609	See under respective accession number: National Library of Medicine (US), National Center for Biotechnology Information (1982) GenBank (www.ncbi.nlm.nih.gov/genbank/). Clark, K., Karsch-Mizrachi, I., Lipman, D. J., Ostell, J., and Sayers, E. W. (2016) GenBank. NARHAD 44, D67–D72.	2024-02-09
Eurotiomycetes	Eurotiomycetes	Minimelanolocus melanicus	MFLUCC 15-0415	KR215608	KR215613	See under respective accession number: National Library of Medicine (US), National Center for Biotechnology Information (1982) GenBank (www.ncbi.nlm.nih.gov/genbank/). Clark, K., Karsch-Mizrachi, I., Lipman, D. J., Ostell, J., and Sayers, E. W. (2016) GenBank. NARHAD 44, D67–D72.	2024-02-09
Eurotiomycetes	Eurotiomycetes	Minimelanolocus obscurus	MFLUCC 15-0416	KR215606	KR215611	See under respective accession number: National Library of Medicine (US), National Center for Biotechnology Information (1982) GenBank (www.ncbi.nlm.nih.gov/genbank/). Clark, K., Karsch-Mizrachi, I., Lipman, D. J., Ostell, J., and Sayers, E. W. (2016) GenBank. NARHAD 44, D67–D72.	2024-02-09
Eurotiomycetes	Eurotiomycetes	Minimelanolocus rousselianus	CBS 126086	MH863784	MH875246	See under respective accession number: National Library of Medicine (US), National Center for Biotechnology Information (1982) GenBank (www.ncbi.nlm.nih.gov/genbank/). Clark, K., Karsch-Mizrachi, I., Lipman, D. J., Ostell, J., and Sayers, E. W. (2016) GenBank. NARHAD 44, D67–D72.	2024-02-09
Eurotiomycetes	Eurotiomycetes	Minimelanolocus thailandensis	MFLUCC 15-0971	MG922573	MG922577	See under respective accession number: National Library of Medicine (US), National Center for Biotechnology Information (1982) GenBank (www.ncbi.nlm.nih.gov/genbank/). Clark, K., Karsch-Mizrachi, I., Lipman, D. J., Ostell, J., and Sayers, E. W. (2016) GenBank. NARHAD 44, D67–D72.	2024-02-09
Eurotiomycetes	Eurotiomycetes	Muellerella sp.	L3774	OQ920990	OQ955711	See under respective accession number: National Library of Medicine (US), National Center for Biotechnology Information (1982) GenBank (www.ncbi.nlm.nih.gov/genbank/). Clark, K., Karsch-Mizrachi, I., Lipman, D. J., Ostell, J., and Sayers, E. W. (2016) GenBank. NARHAD 44, D67–D72.	2024-02-09
Eurotiomycetes	Eurotiomycetes	Neophaeococcomyces aloes	CBS 136431	NR_132069	NG_070373	See under respective accession number: National Library of Medicine (US), National Center for Biotechnology Information (1982) GenBank (www.ncbi.nlm.nih.gov/genbank/). Clark, K., Karsch-Mizrachi, I., Lipman, D. J., Ostell, J., and Sayers, E. W. (2016) GenBank. NARHAD 44, D67–D72.	2024-02-09
Eurotiomycetes	Eurotiomycetes	Neophaeococcomyces sp.	L2606	OQ920994	OQ955691	See under respective accession number: National Library of Medicine (US), National Center for Biotechnology Information (1982) GenBank (www.ncbi.nlm.nih.gov/genbank/). Clark, K., Karsch-Mizrachi, I., Lipman, D. J., Ostell, J., and Sayers, E. W. (2016) GenBank. NARHAD 44, D67–D72.	2024-02-09
Eurotiomycetes	Eurotiomycetes	Neophaeococcomyces sp.	L3238	OQ920993	OQ955702	See under respective accession number: National Library of Medicine (US), National Center for Biotechnology Information (1982) GenBank (www.ncbi.nlm.nih.gov/genbank/). Clark, K., Karsch-Mizrachi, I., Lipman, D. J., Ostell, J., and Sayers, E. W. (2016) GenBank. NARHAD 44, D67–D72.	2024-02-09
Eurotiomycetes	Eurotiomycetes	Paracladophialophora cyperacearum	CPC 33046	NR_160625	MH327844	See under respective accession number: National Library of Medicine (US), National Center for Biotechnology Information (1982) GenBank (www.ncbi.nlm.nih.gov/genbank/). Clark, K., Karsch-Mizrachi, I., Lipman, D. J., Ostell, J., and Sayers, E. W. (2016) GenBank. NARHAD 44, D67–D72.	2024-02-09
Eurotiomycetes	Eurotiomycetes	Paracladophialophora lichenicola	L3765	OQ921015	OQ955719	See under respective accession number: National Library of Medicine (US), National Center for Biotechnology Information (1982) GenBank (www.ncbi.nlm.nih.gov/genbank/). Clark, K., Karsch-Mizrachi, I., Lipman, D. J., Ostell, J., and Sayers, E. W. (2016) GenBank. NARHAD 44, D67–D72.	2024-02-09
Eurotiomycetes	Eurotiomycetes	Paracladophialophora lichenicola	L3776	OQ921018	OQ955718	See under respective accession number: National Library of Medicine (US), National Center for Biotechnology Information (1982) GenBank (www.ncbi.nlm.nih.gov/genbank/). Clark, K., Karsch-Mizrachi, I., Lipman, D. J., Ostell, J., and Sayers, E. W. (2016) GenBank. NARHAD 44, D67–D72.	2024-02-09
Eurotiomycetes	Eurotiomycetes	Paracladophialophora lichenicola	L3782	OQ921021	OQ955704	See under respective accession number: National Library of Medicine (US), National Center for Biotechnology Information (1982) GenBank (www.ncbi.nlm.nih.gov/genbank/). Clark, K., Karsch-Mizrachi, I., Lipman, D. J., Ostell, J., and Sayers, E. W. (2016) GenBank. NARHAD 44, D67–D72.	2024-02-09
Eurotiomycetes	Eurotiomycetes	Paracladophialophora sp.	BF16	PP463935	PP463949	See under respective accession number: National Library of Medicine (US), National Center for Biotechnology Information (1982) GenBank (www.ncbi.nlm.nih.gov/genbank/). Clark, K., Karsch-Mizrachi, I., Lipman, D. J., Ostell, J., and Sayers, E. W. (2016) GenBank. NARHAD 44, D67–D72.	2024-02-09
Eurotiomycetes	Eurotiomycetes	Phaeoannellomyces elegans	CBS 101597	NR_155687	KY115194	See under respective accession number: National Library of Medicine (US), National Center for Biotechnology Information (1982) GenBank (www.ncbi.nlm.nih.gov/genbank/). Clark, K., Karsch-Mizrachi, I., Lipman, D. J., Ostell, J., and Sayers, E. W. (2016) GenBank. NARHAD 44, D67–D72.	2024-02-09
Eurotiomycetes	Eurotiomycetes	Phaeosaccardinula dendrocalami	IFRDCC 2649	NR_137820	NG060116	See under respective accession number: National Library of Medicine (US), National Center for Biotechnology Information (1982) GenBank (www.ncbi.nlm.nih.gov/genbank/). Clark, K., Karsch-Mizrachi, I., Lipman, D. J., Ostell, J., and Sayers, E. W. (2016) GenBank. NARHAD 44, D67–D72.	2024-02-09
Eurotiomycetes	Eurotiomycetes	Phaeosaccardinula ficus	MFLUCC 10-0009	HQ895840	NG059455	See under respective accession number: National Library of Medicine (US), National Center for Biotechnology Information (1982) GenBank (www.ncbi.nlm.nih.gov/genbank/). Clark, K., Karsch-Mizrachi, I., Lipman, D. J., Ostell, J., and Sayers, E. W. (2016) GenBank. NARHAD 44, D67–D72.	2024-02-09
Eurotiomycetes	Eurotiomycetes	Phialophora americana	CBS 400.67	MH859007	MH859007	See under respective accession number: National Library of Medicine (US), National Center for Biotechnology Information (1982) GenBank (www.ncbi.nlm.nih.gov/genbank/). Clark, K., Karsch-Mizrachi, I., Lipman, D. J., Ostell, J., and Sayers, E. W. (2016) GenBank. NARHAD 44, D67–D72.	2024-02-09
Eurotiomycetes	Eurotiomycetes	Phialophora verrucosa	CBS 286.47	KF928455	KF928519	See under respective accession number: National Library of Medicine (US), National Center for Biotechnology Information (1982) GenBank (www.ncbi.nlm.nih.gov/genbank/). Clark, K., Karsch-Mizrachi, I., Lipman, D. J., Ostell, J., and Sayers, E. W. (2016) GenBank. NARHAD 44, D67–D72.	2024-02-09
Eurotiomycetes	Eurotiomycetes	Placopyrenium bucekii	AFTOL-ID 2238	EU010246	EF643768	See under respective accession number: National Library of Medicine (US), National Center for Biotechnology Information (1982) GenBank (www.ncbi.nlm.nih.gov/genbank/). Clark, K., Karsch-Mizrachi, I., Lipman, D. J., Ostell, J., and Sayers, E. W. (2016) GenBank. NARHAD 44, D67–D72.	2024-02-09
Eurotiomycetes	Eurotiomycetes	Pleostigmataceae	L3258	OQ920989	OQ955703	See under respective accession number: National Library of Medicine (US), National Center for Biotechnology Information (1982) GenBank (www.ncbi.nlm.nih.gov/genbank/). Clark, K., Karsch-Mizrachi, I., Lipman, D. J., Ostell, J., and Sayers, E. W. (2016) GenBank. NARHAD 44, D67–D72.	2024-02-09
Eurotiomycetes	Eurotiomycetes	Pleostigmataceae	L3809	OQ921052	OQ955706	See under respective accession number: National Library of Medicine (US), National Center for Biotechnology Information (1982) GenBank (www.ncbi.nlm.nih.gov/genbank/). Clark, K., Karsch-Mizrachi, I., Lipman, D. J., Ostell, J., and Sayers, E. W. (2016) GenBank. NARHAD 44, D67–D72.	2024-02-09
Eurotiomycetes	Eurotiomycetes	Pleostigmataceae	L3819	OQ920991	OQ955707	See under respective accession number: National Library of Medicine (US), National Center for Biotechnology Information (1982) GenBank (www.ncbi.nlm.nih.gov/genbank/). Clark, K., Karsch-Mizrachi, I., Lipman, D. J., Ostell, J., and Sayers, E. W. (2016) GenBank. NARHAD 44, D67–D72.	2024-02-09
Eurotiomycetes	Eurotiomycetes	Polyblastia abscondita	SS068	EU553507	EU598718	See under respective accession number: National Library of Medicine (US), National Center for Biotechnology Information (1982) GenBank (www.ncbi.nlm.nih.gov/genbank/). Clark, K., Karsch-Mizrachi, I., Lipman, D. J., Ostell, J., and Sayers, E. W. (2016) GenBank. NARHAD 44, D67–D72.	2024-02-09
Eurotiomycetes	Eurotiomycetes	Pyrenula aspistea	RAMK17277	KT820129	KT808563	See under respective accession number: National Library of Medicine (US), National Center for Biotechnology Information (1982) GenBank (www.ncbi.nlm.nih.gov/genbank/). Clark, K., Karsch-Mizrachi, I., Lipman, D. J., Ostell, J., and Sayers, E. W. (2016) GenBank. NARHAD 44, D67–D72.	2024-02-09
Eurotiomycetes	Eurotiomycetes	Pyrenula macrospora	CG1520a	JQ927455	JQ927473	See under respective accession number: National Library of Medicine (US), National Center for Biotechnology Information (1982) GenBank (www.ncbi.nlm.nih.gov/genbank/). Clark, K., Karsch-Mizrachi, I., Lipman, D. J., Ostell, J., and Sayers, E. W. (2016) GenBank. NARHAD 44, D67–D72.	2024-02-09
Eurotiomycetes	Eurotiomycetes	Pyrgillus javanicus	AFTOL-ID 342	DQ826741	DQ823103	See under respective accession number: National Library of Medicine (US), National Center for Biotechnology Information (1982) GenBank (www.ncbi.nlm.nih.gov/genbank/). Clark, K., Karsch-Mizrachi, I., Lipman, D. J., Ostell, J., and Sayers, E. W. (2016) GenBank. NARHAD 44, D67–D72.	2024-02-09
Eurotiomycetes	Eurotiomycetes	Rhinocladiella anceps	AFTOL ID 659	DQ826740	DQ823102	See under respective accession number: National Library of Medicine (US), National Center for Biotechnology Information (1982) GenBank (www.ncbi.nlm.nih.gov/genbank/). Clark, K., Karsch-Mizrachi, I., Lipman, D. J., Ostell, J., and Sayers, E. W. (2016) GenBank. NARHAD 44, D67–D72.	2024-02-09
Eurotiomycetes	Eurotiomycetes	Rhinocladiella aquaspersa	CBS 122635	GU017732	KX822357	See under respective accession number: National Library of Medicine (US), National Center for Biotechnology Information (1982) GenBank (www.ncbi.nlm.nih.gov/genbank/). Clark, K., Karsch-Mizrachi, I., Lipman, D. J., Ostell, J., and Sayers, E. W. (2016) GenBank. NARHAD 44, D67–D72.	2024-02-09
Eurotiomycetes	Eurotiomycetes	Rhinocladiella atrovirens	CBS 264.49	MH856518	EU041869	See under respective accession number: National Library of Medicine (US), National Center for Biotechnology Information (1982) GenBank (www.ncbi.nlm.nih.gov/genbank/). Clark, K., Karsch-Mizrachi, I., Lipman, D. J., Ostell, J., and Sayers, E. W. (2016) GenBank. NARHAD 44, D67–D72.	2024-02-09
Eurotiomycetes	Eurotiomycetes	Rhinocladiella basitona	CBS 101460	AY163561	NG057783	See under respective accession number: National Library of Medicine (US), National Center for Biotechnology Information (1982) GenBank (www.ncbi.nlm.nih.gov/genbank/). Clark, K., Karsch-Mizrachi, I., Lipman, D. J., Ostell, J., and Sayers, E. W. (2016) GenBank. NARHAD 44, D67–D72.	2024-02-09
Eurotiomycetes	Eurotiomycetes	Rhinocladiella coryli	CPC 26654	KX306768	KX306793	See under respective accession number: National Library of Medicine (US), National Center for Biotechnology Information (1982) GenBank (www.ncbi.nlm.nih.gov/genbank/). Clark, K., Karsch-Mizrachi, I., Lipman, D. J., Ostell, J., and Sayers, E. W. (2016) GenBank. NARHAD 44, D67–D72.	2024-02-09
Eurotiomycetes	Eurotiomycetes	Rhinocladiella fasciculata	CBS 132.86	NR_145356	NG_057784	See under respective accession number: National Library of Medicine (US), National Center for Biotechnology Information (1982) GenBank (www.ncbi.nlm.nih.gov/genbank/). Clark, K., Karsch-Mizrachi, I., Lipman, D. J., Ostell, J., and Sayers, E. W. (2016) GenBank. NARHAD 44, D67–D72.	2024-02-09
Eurotiomycetes	Eurotiomycetes	Rhinocladiella phaeophora	CBS 496.78	EU041811	NG057785	See under respective accession number: National Library of Medicine (US), National Center for Biotechnology Information (1982) GenBank (www.ncbi.nlm.nih.gov/genbank/). Clark, K., Karsch-Mizrachi, I., Lipman, D. J., Ostell, J., and Sayers, E. W. (2016) GenBank. NARHAD 44, D67–D72.	2024-02-09
Eurotiomycetes	Eurotiomycetes	Rhinocladiella similis	PW3041	LC158611	LC158635	See under respective accession number: National Library of Medicine (US), National Center for Biotechnology Information (1982) GenBank (www.ncbi.nlm.nih.gov/genbank/). Clark, K., Karsch-Mizrachi, I., Lipman, D. J., Ostell, J., and Sayers, E. W. (2016) GenBank. NARHAD 44, D67–D72.	2024-02-09
Eurotiomycetes	Eurotiomycetes	Rhinocladiella tropicalis	RA776	KU854928	KX356663	See under respective accession number: National Library of Medicine (US), National Center for Biotechnology Information (1982) GenBank (www.ncbi.nlm.nih.gov/genbank/). Clark, K., Karsch-Mizrachi, I., Lipman, D. J., Ostell, J., and Sayers, E. W. (2016) GenBank. NARHAD 44, D67–D72.	2024-02-09
Eurotiomycetes	Eurotiomycetes	Strelitziana africana	CBS 120037	DQ885895	DQ885895	See under respective accession number: National Library of Medicine (US), National Center for Biotechnology Information (1982) GenBank (www.ncbi.nlm.nih.gov/genbank/). Clark, K., Karsch-Mizrachi, I., Lipman, D. J., Ostell, J., and Sayers, E. W. (2016) GenBank. NARHAD 44, D67–D72.	2024-02-09
Eurotiomycetes	Eurotiomycetes	Strelitziana albiziae	CBS 126497	MH864122	HQ599585	See under respective accession number: National Library of Medicine (US), National Center for Biotechnology Information (1982) GenBank (www.ncbi.nlm.nih.gov/genbank/). Clark, K., Karsch-Mizrachi, I., Lipman, D. J., Ostell, J., and Sayers, E. W. (2016) GenBank. NARHAD 44, D67–D72.	2024-02-09
Eurotiomycetes	Eurotiomycetes	Strelitziana australiensis	CBS 124778	GQ303295	GQ303326	See under respective accession number: National Library of Medicine (US), National Center for Biotechnology Information (1982) GenBank (www.ncbi.nlm.nih.gov/genbank/). Clark, K., Karsch-Mizrachi, I., Lipman, D. J., Ostell, J., and Sayers, E. W. (2016) GenBank. NARHAD 44, D67–D72.	2024-02-09
Eurotiomycetes	Eurotiomycetes	Strelitziana cliviae	CPC 19822	KC005772	NG042750	See under respective accession number: National Library of Medicine (US), National Center for Biotechnology Information (1982) GenBank (www.ncbi.nlm.nih.gov/genbank/). Clark, K., Karsch-Mizrachi, I., Lipman, D. J., Ostell, J., and Sayers, E. W. (2016) GenBank. NARHAD 44, D67–D72.	2024-02-09
Eurotiomycetes	Eurotiomycetes	Strelitziana eucalypti	CBS 128214	HQ599596	HQ599597	See under respective accession number: National Library of Medicine (US), National Center for Biotechnology Information (1982) GenBank (www.ncbi.nlm.nih.gov/genbank/). Clark, K., Karsch-Mizrachi, I., Lipman, D. J., Ostell, J., and Sayers, E. W. (2016) GenBank. NARHAD 44, D67–D72.	2024-02-09
Eurotiomycetes	Eurotiomycetes	Thysanorea aquatica	MFLCC 15-0966	MG922572	MG922576	See under respective accession number: National Library of Medicine (US), National Center for Biotechnology Information (1982) GenBank (www.ncbi.nlm.nih.gov/genbank/). Clark, K., Karsch-Mizrachi, I., Lipman, D. J., Ostell, J., and Sayers, E. W. (2016) GenBank. NARHAD 44, D67–D72.	2024-02-09
Eurotiomycetes	Eurotiomycetes	Thysanorea papuana	CBS 212.96	MH862572	MH874198	See under respective accession number: National Library of Medicine (US), National Center for Biotechnology Information (1982) GenBank (www.ncbi.nlm.nih.gov/genbank/). Clark, K., Karsch-Mizrachi, I., Lipman, D. J., Ostell, J., and Sayers, E. W. (2016) GenBank. NARHAD 44, D67–D72.	2024-02-09
Eurotiomycetes	Eurotiomycetes	Trichomerium deniquelatum	MFLUCC 10-0884	JX313654	JX313660	See under respective accession number: National Library of Medicine (US), National Center for Biotechnology Information (1982) GenBank (www.ncbi.nlm.nih.gov/genbank/). Clark, K., Karsch-Mizrachi, I., Lipman, D. J., Ostell, J., and Sayers, E. W. (2016) GenBank. NARHAD 44, D67–D72.	2024-02-09
Eurotiomycetes	Eurotiomycetes	Trichomerium dioscoreae	CBS 138870	NR_137946	NG058126	See under respective accession number: National Library of Medicine (US), National Center for Biotechnology Information (1982) GenBank (www.ncbi.nlm.nih.gov/genbank/). Clark, K., Karsch-Mizrachi, I., Lipman, D. J., Ostell, J., and Sayers, E. W. (2016) GenBank. NARHAD 44, D67–D72.	2024-02-09
Eurotiomycetes	Eurotiomycetes	Trichomerium eucalypti	CBS 143443	NR_156672	NG058525	See under respective accession number: National Library of Medicine (US), National Center for Biotechnology Information (1982) GenBank (www.ncbi.nlm.nih.gov/genbank/). Clark, K., Karsch-Mizrachi, I., Lipman, D. J., Ostell, J., and Sayers, E. W. (2016) GenBank. NARHAD 44, D67–D72.	2024-02-09
Eurotiomycetes	Eurotiomycetes	Trichomerium foliicola	MFLUCC 10-0078	JX313655	JX313661	See under respective accession number: National Library of Medicine (US), National Center for Biotechnology Information (1982) GenBank (www.ncbi.nlm.nih.gov/genbank/). Clark, K., Karsch-Mizrachi, I., Lipman, D. J., Ostell, J., and Sayers, E. W. (2016) GenBank. NARHAD 44, D67–D72.	2024-02-09
Eurotiomycetes	Eurotiomycetes	Trichomerium gloeosporum	MFLUCC 10-0087	JX313656	JX313662	See under respective accession number: National Library of Medicine (US), National Center for Biotechnology Information (1982) GenBank (www.ncbi.nlm.nih.gov/genbank/). Clark, K., Karsch-Mizrachi, I., Lipman, D. J., Ostell, J., and Sayers, E. W. (2016) GenBank. NARHAD 44, D67–D72.	2024-02-09
Eurotiomycetes	Eurotiomycetes	Uncispora sp.	YMF 1.04133	KU173860	KX131164	See under respective accession number: National Library of Medicine (US), National Center for Biotechnology Information (1982) GenBank (www.ncbi.nlm.nih.gov/genbank/). Clark, K., Karsch-Mizrachi, I., Lipman, D. J., Ostell, J., and Sayers, E. W. (2016) GenBank. NARHAD 44, D67–D72.	2024-02-09
Eurotiomycetes	Eurotiomycetes	Veronaea botryosa	CBS 254.57	MH857711	MH869255	See under respective accession number: National Library of Medicine (US), National Center for Biotechnology Information (1982) GenBank (www.ncbi.nlm.nih.gov/genbank/). Clark, K., Karsch-Mizrachi, I., Lipman, D. J., Ostell, J., and Sayers, E. W. (2016) GenBank. NARHAD 44, D67–D72.	2024-02-09
Eurotiomycetes	Eurotiomycetes	Veronaea compacta	CBS 268.75	EU041819	NG057790	See under respective accession number: National Library of Medicine (US), National Center for Biotechnology Information (1982) GenBank (www.ncbi.nlm.nih.gov/genbank/). Clark, K., Karsch-Mizrachi, I., Lipman, D. J., Ostell, J., and Sayers, E. W. (2016) GenBank. NARHAD 44, D67–D72.	2024-02-09
Eurotiomycetes	Eurotiomycetes	Veronaea constricta	CBS 572.90	MH862237	MH873920	See under respective accession number: National Library of Medicine (US), National Center for Biotechnology Information (1982) GenBank (www.ncbi.nlm.nih.gov/genbank/). Clark, K., Karsch-Mizrachi, I., Lipman, D. J., Ostell, J., and Sayers, E. W. (2016) GenBank. NARHAD 44, D67–D72.	2024-02-09
Eurotiomycetes	Eurotiomycetes	Veronaea japonica	CBS 776.83	MH861692	NG057789	See under respective accession number: National Library of Medicine (US), National Center for Biotechnology Information (1982) GenBank (www.ncbi.nlm.nih.gov/genbank/). Clark, K., Karsch-Mizrachi, I., Lipman, D. J., Ostell, J., and Sayers, E. W. (2016) GenBank. NARHAD 44, D67–D72.	2024-02-09
Eurotiomycetes	Dothideomycetes	Capnodium coffeae	CBS 147.52	MH856967	MH868489	See under respective accession number: National Library of Medicine (US), National Center for Biotechnology Information (1982) GenBank (www.ncbi.nlm.nih.gov/genbank/). Clark, K., Karsch-Mizrachi, I., Lipman, D. J., Ostell, J., and Sayers, E. W. (2016) GenBank. NARHAD 44, D67–D72.	2024-02-09
Eurotiomycetes	Dothideomycetes	Capnodium salicinum	CBS 131.34	MH855469	MH866941	See under respective accession number: National Library of Medicine (US), National Center for Biotechnology Information (1982) GenBank (www.ncbi.nlm.nih.gov/genbank/). Clark, K., Karsch-Mizrachi, I., Lipman, D. J., Ostell, J., and Sayers, E. W. (2016) GenBank. NARHAD 44, D67–D72.	2024-02-09
Arthoniomycetes	Arthoniomycetes	Antarctolichenia onofrii	CCFEE 5284	MW991415	MW991430	See under respective accession number: National Library of Medicine (US), National Center for Biotechnology Information (1982) GenBank (www.ncbi.nlm.nih.gov/genbank/). Clark, K., Karsch-Mizrachi, I., Lipman, D. J., Ostell, J., and Sayers, E. W. (2016) GenBank. NARHAD 44, D67–D72.	2024-02-12
Arthoniomycetes	Arthoniomycetes	Antarctolichenia onofrii	CCFEE 6076	MW991424	MW991432	See under respective accession number: National Library of Medicine (US), National Center for Biotechnology Information (1982) GenBank (www.ncbi.nlm.nih.gov/genbank/). Clark, K., Karsch-Mizrachi, I., Lipman, D. J., Ostell, J., and Sayers, E. W. (2016) GenBank. NARHAD 44, D67–D72.	2024-02-12
Arthoniomycetes	Arthoniomycetes	Antarctolichenia onofrii	CCFEE 6093	MW991413	MZ005702	See under respective accession number: National Library of Medicine (US), National Center for Biotechnology Information (1982) GenBank (www.ncbi.nlm.nih.gov/genbank/). Clark, K., Karsch-Mizrachi, I., Lipman, D. J., Ostell, J., and Sayers, E. W. (2016) GenBank. NARHAD 44, D67–D72.	2024-02-12
Arthoniomycetes	Arthoniomycetes	Antarctolichenia onofrii	CCFEE 6101	MW991414	MZ005690	See under respective accession number: National Library of Medicine (US), National Center for Biotechnology Information (1982) GenBank (www.ncbi.nlm.nih.gov/genbank/). Clark, K., Karsch-Mizrachi, I., Lipman, D. J., Ostell, J., and Sayers, E. W. (2016) GenBank. NARHAD 44, D67–D72.	2024-02-12
Arthoniomycetes	Arthoniomycetes	Antarctolichenia onofrii	CCFEE 6102	MW991425	MZ005700	See under respective accession number: National Library of Medicine (US), National Center for Biotechnology Information (1982) GenBank (www.ncbi.nlm.nih.gov/genbank/). Clark, K., Karsch-Mizrachi, I., Lipman, D. J., Ostell, J., and Sayers, E. W. (2016) GenBank. NARHAD 44, D67–D72.	2024-02-12
Arthoniomycetes	Arthoniomycetes	Antarctolichenia onofrii	CCFEE 6108	MW991426	MZ005691	See under respective accession number: National Library of Medicine (US), National Center for Biotechnology Information (1982) GenBank (www.ncbi.nlm.nih.gov/genbank/). Clark, K., Karsch-Mizrachi, I., Lipman, D. J., Ostell, J., and Sayers, E. W. (2016) GenBank. NARHAD 44, D67–D72.	2024-02-12
Arthoniomycetes	Arthoniomycetes	Antarctolichenia onofrii	CCFEE 6112	MW991411	MZ005694	See under respective accession number: National Library of Medicine (US), National Center for Biotechnology Information (1982) GenBank (www.ncbi.nlm.nih.gov/genbank/). Clark, K., Karsch-Mizrachi, I., Lipman, D. J., Ostell, J., and Sayers, E. W. (2016) GenBank. NARHAD 44, D67–D72.	2024-02-12
Arthoniomycetes	Arthoniomycetes	Antarctolichenia onofrii	CCFEE 6161	MW991410	MZ005698	See under respective accession number: National Library of Medicine (US), National Center for Biotechnology Information (1982) GenBank (www.ncbi.nlm.nih.gov/genbank/). Clark, K., Karsch-Mizrachi, I., Lipman, D. J., Ostell, J., and Sayers, E. W. (2016) GenBank. NARHAD 44, D67–D72.	2024-02-12
Arthoniomycetes	Arthoniomycetes	Antarctolichenia onofrii	CCFEE 6163	MW991412	MZ005687	See under respective accession number: National Library of Medicine (US), National Center for Biotechnology Information (1982) GenBank (www.ncbi.nlm.nih.gov/genbank/). Clark, K., Karsch-Mizrachi, I., Lipman, D. J., Ostell, J., and Sayers, E. W. (2016) GenBank. NARHAD 44, D67–D72.	2024-02-12
Arthoniomycetes	Arthoniomycetes	Antarctolichenia onofrii	CCFEE 6165	MW991423	MZ005686	See under respective accession number: National Library of Medicine (US), National Center for Biotechnology Information (1982) GenBank (www.ncbi.nlm.nih.gov/genbank/). Clark, K., Karsch-Mizrachi, I., Lipman, D. J., Ostell, J., and Sayers, E. W. (2016) GenBank. NARHAD 44, D67–D72.	2024-02-12
Arthoniomycetes	Arthoniomycetes	Antarctolichenia onofrii	CCFEE 6564	NR_182543	MZ005697	See under respective accession number: National Library of Medicine (US), National Center for Biotechnology Information (1982) GenBank (www.ncbi.nlm.nih.gov/genbank/). Clark, K., Karsch-Mizrachi, I., Lipman, D. J., Ostell, J., and Sayers, E. W. (2016) GenBank. NARHAD 44, D67–D72.	2024-02-12
Arthoniomycetes	Arthoniomycetes	Antarctolichenia onofrii	CCFEE 6574	MW991431	MZ005692	See under respective accession number: National Library of Medicine (US), National Center for Biotechnology Information (1982) GenBank (www.ncbi.nlm.nih.gov/genbank/). Clark, K., Karsch-Mizrachi, I., Lipman, D. J., Ostell, J., and Sayers, E. W. (2016) GenBank. NARHAD 44, D67–D72.	2024-02-12
Arthoniomycetes	Arthoniomycetes	Antarctolichenia onofrii	CCFEE 6583	MW991428	MZ005693	See under respective accession number: National Library of Medicine (US), National Center for Biotechnology Information (1982) GenBank (www.ncbi.nlm.nih.gov/genbank/). Clark, K., Karsch-Mizrachi, I., Lipman, D. J., Ostell, J., and Sayers, E. W. (2016) GenBank. NARHAD 44, D67–D72.	2024-02-12
Arthoniomycetes	Arthoniomycetes	Arthoniomycetes sp.	BF10	PP463930	PP463944	See under respective accession number: National Library of Medicine (US), National Center for Biotechnology Information (1982) GenBank (www.ncbi.nlm.nih.gov/genbank/). Clark, K., Karsch-Mizrachi, I., Lipman, D. J., Ostell, J., and Sayers, E. W. (2016) GenBank. NARHAD 44, D67–D72.	2024-02-12
Arthoniomycetes	Arthoniomycetes	Dendrographa alectoroides	Tehler 7066b/Robertson 8970 (S-L63276)	AF066941	EF081384	See under respective accession number: National Library of Medicine (US), National Center for Biotechnology Information (1982) GenBank (www.ncbi.nlm.nih.gov/genbank/). Clark, K., Karsch-Mizrachi, I., Lipman, D. J., Ostell, J., and Sayers, E. W. (2016) GenBank. NARHAD 44, D67–D72.	2024-02-12
Arthoniomycetes	Arthoniomycetes	Dendrographa decolorans	Tehler 9019 (S-F66053)/Frisch11-Se28	KF036005	KJ851054	See under respective accession number: National Library of Medicine (US), National Center for Biotechnology Information (1982) GenBank (www.ncbi.nlm.nih.gov/genbank/). Clark, K., Karsch-Mizrachi, I., Lipman, D. J., Ostell, J., and Sayers, E. W. (2016) GenBank. NARHAD 44, D67–D72.	2024-02-12
Arthoniomycetes	Arthoniomycetes	Dirina paradoxa	Tehler 10113-03	KC108020	KC108409	See under respective accession number: National Library of Medicine (US), National Center for Biotechnology Information (1982) GenBank (www.ncbi.nlm.nih.gov/genbank/). Clark, K., Karsch-Mizrachi, I., Lipman, D. J., Ostell, J., and Sayers, E. W. (2016) GenBank. NARHAD 44, D67–D72.	2024-02-12
Arthoniomycetes	Arthoniomycetes	Dirina paradoxa	Tehler 10113-04	KC108021	KC108410	See under respective accession number: National Library of Medicine (US), National Center for Biotechnology Information (1982) GenBank (www.ncbi.nlm.nih.gov/genbank/). Clark, K., Karsch-Mizrachi, I., Lipman, D. J., Ostell, J., and Sayers, E. W. (2016) GenBank. NARHAD 44, D67–D72.	2024-02-12
Arthoniomycetes	Arthoniomycetes	Lecanactis epileuca	Tehler 7969 S/Ertz 15561	AF138836	KJ524303	See under respective accession number: National Library of Medicine (US), National Center for Biotechnology Information (1982) GenBank (www.ncbi.nlm.nih.gov/genbank/). Clark, K., Karsch-Mizrachi, I., Lipman, D. J., Ostell, J., and Sayers, E. W. (2016) GenBank. NARHAD 44, D67–D72.	2024-02-12
Arthoniomycetes	Arthoniomycetes	Phaeococcomyces rothmanniae	CBS 137984	NR_168151	NG_068752	See under respective accession number: National Library of Medicine (US), National Center for Biotechnology Information (1982) GenBank (www.ncbi.nlm.nih.gov/genbank/). Clark, K., Karsch-Mizrachi, I., Lipman, D. J., Ostell, J., and Sayers, E. W. (2016) GenBank. NARHAD 44, D67–D72.	2024-02-12
Arthoniomycetes	Arthoniomycetes	Phaeococcomyces sp.	DTO 296 E9	KX147583	KX171353	See under respective accession number: National Library of Medicine (US), National Center for Biotechnology Information (1982) GenBank (www.ncbi.nlm.nih.gov/genbank/). Clark, K., Karsch-Mizrachi, I., Lipman, D. J., Ostell, J., and Sayers, E. W. (2016) GenBank. NARHAD 44, D67–D72.	2024-02-12
Arthoniomycetes	Arthoniomycetes	Phaeococcomyces sp.	DTO 301 H5	KX147588	KX171356	See under respective accession number: National Library of Medicine (US), National Center for Biotechnology Information (1982) GenBank (www.ncbi.nlm.nih.gov/genbank/). Clark, K., Karsch-Mizrachi, I., Lipman, D. J., Ostell, J., and Sayers, E. W. (2016) GenBank. NARHAD 44, D67–D72.	2024-02-12
Arthoniomycetes	Arthoniomycetes	Phaeococcomyces sp.	DTO 302 F5	KX147593	KX171358	See under respective accession number: National Library of Medicine (US), National Center for Biotechnology Information (1982) GenBank (www.ncbi.nlm.nih.gov/genbank/). Clark, K., Karsch-Mizrachi, I., Lipman, D. J., Ostell, J., and Sayers, E. W. (2016) GenBank. NARHAD 44, D67–D72.	2024-02-12
Arthoniomycetes	Arthoniomycetes	Phaeococcomycetaceae sp.	TRN529	GU324016	GU323987	See under respective accession number: National Library of Medicine (US), National Center for Biotechnology Information (1982) GenBank (www.ncbi.nlm.nih.gov/genbank/). Clark, K., Karsch-Mizrachi, I., Lipman, D. J., Ostell, J., and Sayers, E. W. (2016) GenBank. NARHAD 44, D67–D72.	2024-02-12
Arthoniomycetes	Arthoniomycetes	Roccella hypomecha	Tehler 7785 (S-L2985)	KF036017	EF081438	See under respective accession number: National Library of Medicine (US), National Center for Biotechnology Information (1982) GenBank (www.ncbi.nlm.nih.gov/genbank/). Clark, K., Karsch-Mizrachi, I., Lipman, D. J., Ostell, J., and Sayers, E. W. (2016) GenBank. NARHAD 44, D67–D72.	2024-02-12
Arthoniomycetes	Arthoniomycetes	Roccella lirellina	Tehler 8880	EU449898	FJ639015	See under respective accession number: National Library of Medicine (US), National Center for Biotechnology Information (1982) GenBank (www.ncbi.nlm.nih.gov/genbank/). Clark, K., Karsch-Mizrachi, I., Lipman, D. J., Ostell, J., and Sayers, E. W. (2016) GenBank. NARHAD 44, D67–D72.	2024-02-12
Arthoniomycetes	Arthoniomycetes	Roccella lirellina	Tehler 8904	EU449903	FJ639016	See under respective accession number: National Library of Medicine (US), National Center for Biotechnology Information (1982) GenBank (www.ncbi.nlm.nih.gov/genbank/). Clark, K., Karsch-Mizrachi, I., Lipman, D. J., Ostell, J., and Sayers, E. W. (2016) GenBank. NARHAD 44, D67–D72.	2024-02-12
Arthoniomycetes	Arthoniomycetes	Roccella lirellina	Tehler 8919	EU449904	FJ639017	See under respective accession number: National Library of Medicine (US), National Center for Biotechnology Information (1982) GenBank (www.ncbi.nlm.nih.gov/genbank/). Clark, K., Karsch-Mizrachi, I., Lipman, D. J., Ostell, J., and Sayers, E. W. (2016) GenBank. NARHAD 44, D67–D72.	2024-02-12
Arthoniomycetes	Arthoniomycetes	Roccella sinensis	Tehler 8564	GU137904	GU138022	See under respective accession number: National Library of Medicine (US), National Center for Biotechnology Information (1982) GenBank (www.ncbi.nlm.nih.gov/genbank/). Clark, K., Karsch-Mizrachi, I., Lipman, D. J., Ostell, J., and Sayers, E. W. (2016) GenBank. NARHAD 44, D67–D72.	2024-02-12
Arthoniomycetes	Arthoniomycetes	Roccella sinensis	Tehler 8571	GU137905	GU138023	See under respective accession number: National Library of Medicine (US), National Center for Biotechnology Information (1982) GenBank (www.ncbi.nlm.nih.gov/genbank/). Clark, K., Karsch-Mizrachi, I., Lipman, D. J., Ostell, J., and Sayers, E. W. (2016) GenBank. NARHAD 44, D67–D72.	2024-02-12
Arthoniomycetes	Arthoniomycetes	Roccella phycopsioides	Tehler 9308 (S-F146246)	GU137900	GU138018	See under respective accession number: National Library of Medicine (US), National Center for Biotechnology Information (1982) GenBank (www.ncbi.nlm.nih.gov/genbank/). Clark, K., Karsch-Mizrachi, I., Lipman, D. J., Ostell, J., and Sayers, E. W. (2016) GenBank. NARHAD 44, D67–D72.	2024-02-12
Arthoniomycetes	Arthoniomycetes	Roccellina cerebriformis	Tehler 8386 (S-L28663)/Tehler 8387	EF081377	HQ454585	See under respective accession number: National Library of Medicine (US), National Center for Biotechnology Information (1982) GenBank (www.ncbi.nlm.nih.gov/genbank/). Clark, K., Karsch-Mizrachi, I., Lipman, D. J., Ostell, J., and Sayers, E. W. (2016) GenBank. NARHAD 44, D67–D72.	2024-02-12
Arthoniomycetes	Arthoniomycetes	Roccellina cerebriformis	Tehler 8399 (S-L28667)/Tehler 8386	KF036013	HQ454586	See under respective accession number: National Library of Medicine (US), National Center for Biotechnology Information (1982) GenBank (www.ncbi.nlm.nih.gov/genbank/). Clark, K., Karsch-Mizrachi, I., Lipman, D. J., Ostell, J., and Sayers, E. W. (2016) GenBank. NARHAD 44, D67–D72.	2024-02-12
Arthoniomycetes	Arthoniomycetes	Roccellina mahuiana	Tehler 8459	KF036020	HQ454596	See under respective accession number: National Library of Medicine (US), National Center for Biotechnology Information (1982) GenBank (www.ncbi.nlm.nih.gov/genbank/). Clark, K., Karsch-Mizrachi, I., Lipman, D. J., Ostell, J., and Sayers, E. W. (2016) GenBank. NARHAD 44, D67–D72.	2024-02-12
Arthoniomycetes	Arthoniomycetes	Roccellina terrestris	Tehler 9917 (S-F206063)	KF036023	HQ454598	See under respective accession number: National Library of Medicine (US), National Center for Biotechnology Information (1982) GenBank (www.ncbi.nlm.nih.gov/genbank/). Clark, K., Karsch-Mizrachi, I., Lipman, D. J., Ostell, J., and Sayers, E. W. (2016) GenBank. NARHAD 44, D67–D72.	2024-02-12
Arthoniomycetes	Arthoniomycetes	Roccellographa cretaceae	AFTOL 93	AF138825	DG883696	See under respective accession number: National Library of Medicine (US), National Center for Biotechnology Information (1982) GenBank (www.ncbi.nlm.nih.gov/genbank/). Clark, K., Karsch-Mizrachi, I., Lipman, D. J., Ostell, J., and Sayers, E. W. (2016) GenBank. NARHAD 44, D67–D72.	2024-02-12
Arthoniomycetes	Arthoniomycetes	Schismatomma dirinellum	Tehler 9815 (S-F206034)	KF036025	KF036039	See under respective accession number: National Library of Medicine (US), National Center for Biotechnology Information (1982) GenBank (www.ncbi.nlm.nih.gov/genbank/). Clark, K., Karsch-Mizrachi, I., Lipman, D. J., Ostell, J., and Sayers, E. W. (2016) GenBank. NARHAD 44, D67–D72.	2024-02-12
Arthoniomycetes	Arthoniomycetes	Schizopelte californica	Tehler 7526/Tehler 9082	AF138828	HQ454620	See under respective accession number: National Library of Medicine (US), National Center for Biotechnology Information (1982) GenBank (www.ncbi.nlm.nih.gov/genbank/). Clark, K., Karsch-Mizrachi, I., Lipman, D. J., Ostell, J., and Sayers, E. W. (2016) GenBank. NARHAD 44, D67–D72.	2024-02-12
Arthoniomycetes	Arthoniomycetes	Sigridea californica	Tehler 7407/Ertz 12491	AF138829	HQ454636	See under respective accession number: National Library of Medicine (US), National Center for Biotechnology Information (1982) GenBank (www.ncbi.nlm.nih.gov/genbank/). Clark, K., Karsch-Mizrachi, I., Lipman, D. J., Ostell, J., and Sayers, E. W. (2016) GenBank. NARHAD 44, D67–D72.	2024-02-12
Arthoniomycetes	Arthoniomycetes	Sigridea californica	Tehler 7510/Ertz 12456	AF138830	HQ454635	See under respective accession number: National Library of Medicine (US), National Center for Biotechnology Information (1982) GenBank (www.ncbi.nlm.nih.gov/genbank/). Clark, K., Karsch-Mizrachi, I., Lipman, D. J., Ostell, J., and Sayers, E. W. (2016) GenBank. NARHAD 44, D67–D72.	2024-02-12
Arthoniomycetes	Arthoniomycetes	Syncesia intercedens	Ertz 11059	MF737091	HQ454644	See under respective accession number: National Library of Medicine (US), National Center for Biotechnology Information (1982) GenBank (www.ncbi.nlm.nih.gov/genbank/). Clark, K., Karsch-Mizrachi, I., Lipman, D. J., Ostell, J., and Sayers, E. W. (2016) GenBank. NARHAD 44, D67–D72.	2024-02-12
Arthoniomycetes	Arthoniomycetes	Syncesia mascarena	Ertz 18052/Ertz 17987	MF737092	KJ524334	See under respective accession number: National Library of Medicine (US), National Center for Biotechnology Information (1982) GenBank (www.ncbi.nlm.nih.gov/genbank/). Clark, K., Karsch-Mizrachi, I., Lipman, D. J., Ostell, J., and Sayers, E. W. (2016) GenBank. NARHAD 44, D67–D72.	2024-02-12
Arthoniomycetes	Arthoniomycetes	Syncesia myrticola	Ertz 16273	MF737094	KJ524336	See under respective accession number: National Library of Medicine (US), National Center for Biotechnology Information (1982) GenBank (www.ncbi.nlm.nih.gov/genbank/). Clark, K., Karsch-Mizrachi, I., Lipman, D. J., Ostell, J., and Sayers, E. W. (2016) GenBank. NARHAD 44, D67–D72.	2024-02-12
Arthoniomycetes	Dothideomycetes	Mytilinidion resinicola	CBS 304.34	MH855535	NG_057807	See under respective accession number: National Library of Medicine (US), National Center for Biotechnology Information (1982) GenBank (www.ncbi.nlm.nih.gov/genbank/). Clark, K., Karsch-Mizrachi, I., Lipman, D. J., Ostell, J., and Sayers, E. W. (2016) GenBank. NARHAD 44, D67–D72.	2024-02-12
Arthoniomycetes	Dothideomycetes	Preussia terricola	CBS 317.65/AFTOL 282	MH858589	AY544686	See under respective accession number: National Library of Medicine (US), National Center for Biotechnology Information (1982) GenBank (www.ncbi.nlm.nih.gov/genbank/). Clark, K., Karsch-Mizrachi, I., Lipman, D. J., Ostell, J., and Sayers, E. W. (2016) GenBank. NARHAD 44, D67–D72.	2024-02-12
Dothideomycetes	Dothideomycetes	Bhatiellae rosae	MFLUCC 17-0664	MG828873	NG_058718	See under respective accession number: National Library of Medicine (US), National Center for Biotechnology Information (1982) GenBank (www.ncbi.nlm.nih.gov/genbank/). Clark, K., Karsch-Mizrachi, I., Lipman, D. J., Ostell, J., and Sayers, E. W. (2016) GenBank. NARHAD 44, D67–D72.	2024-02-12
Dothideomycetes	Dothideomycetes	Bhatiellae rosae	MFLU 16-0872	NR_157505	NG_058718	See under respective accession number: National Library of Medicine (US), National Center for Biotechnology Information (1982) GenBank (www.ncbi.nlm.nih.gov/genbank/). Clark, K., Karsch-Mizrachi, I., Lipman, D. J., Ostell, J., and Sayers, E. W. (2016) GenBank. NARHAD 44, D67–D72.	2024-02-12
Dothideomycetes	Dothideomycetes	Bryochiton monascus	CBS 126284	MH863957	MH875416	See under respective accession number: National Library of Medicine (US), National Center for Biotechnology Information (1982) GenBank (www.ncbi.nlm.nih.gov/genbank/). Clark, K., Karsch-Mizrachi, I., Lipman, D. J., Ostell, J., and Sayers, E. W. (2016) GenBank. NARHAD 44, D67–D72.	2024-02-12
Dothideomycetes	Dothideomycetes	Constantinomyces macerans	CBS 119304	AY843139	KF310005	See under respective accession number: National Library of Medicine (US), National Center for Biotechnology Information (1982) GenBank (www.ncbi.nlm.nih.gov/genbank/). Clark, K., Karsch-Mizrachi, I., Lipman, D. J., Ostell, J., and Sayers, E. W. (2016) GenBank. NARHAD 44, D67–D72.	2024-02-12
Dothideomycetes	Dothideomycetes	Constantinomyces minimus	CBS 118766	AY843066	KF310003	See under respective accession number: National Library of Medicine (US), National Center for Biotechnology Information (1982) GenBank (www.ncbi.nlm.nih.gov/genbank/). Clark, K., Karsch-Mizrachi, I., Lipman, D. J., Ostell, J., and Sayers, E. W. (2016) GenBank. NARHAD 44, D67–D72.	2024-02-12
Dothideomycetes	Dothideomycetes	Constantinomyces nebulosus	CBS 117941	AY843109	KF310014	See under respective accession number: National Library of Medicine (US), National Center for Biotechnology Information (1982) GenBank (www.ncbi.nlm.nih.gov/genbank/). Clark, K., Karsch-Mizrachi, I., Lipman, D. J., Ostell, J., and Sayers, E. W. (2016) GenBank. NARHAD 44, D67–D72.	2024-02-12
Dothideomycetes	Dothideomycetes	Constantinomyces oldenburgensis	T2.3	LT976553	LT976553	See under respective accession number: National Library of Medicine (US), National Center for Biotechnology Information (1982) GenBank (www.ncbi.nlm.nih.gov/genbank/). Clark, K., Karsch-Mizrachi, I., Lipman, D. J., Ostell, J., and Sayers, E. W. (2016) GenBank. NARHAD 44, D67–D72.	2024-02-12
Dothideomycetes	Dothideomycetes	Constantinomyces oldenburgensis	T2.4	LT976554	LT976554	See under respective accession number: National Library of Medicine (US), National Center for Biotechnology Information (1982) GenBank (www.ncbi.nlm.nih.gov/genbank/). Clark, K., Karsch-Mizrachi, I., Lipman, D. J., Ostell, J., and Sayers, E. W. (2016) GenBank. NARHAD 44, D67–D72.	2024-02-12
Dothideomycetes	Dothideomycetes	Constantinomyces virgultus	CBS 117930	AY559339	GU323964	See under respective accession number: National Library of Medicine (US), National Center for Biotechnology Information (1982) GenBank (www.ncbi.nlm.nih.gov/genbank/). Clark, K., Karsch-Mizrachi, I., Lipman, D. J., Ostell, J., and Sayers, E. W. (2016) GenBank. NARHAD 44, D67–D72.	2024-02-12
Dothideomycetes	Dothideomycetes	Curreya grandicipis	CPC 1852	JN712456	JN712520	See under respective accession number: National Library of Medicine (US), National Center for Biotechnology Information (1982) GenBank (www.ncbi.nlm.nih.gov/genbank/). Clark, K., Karsch-Mizrachi, I., Lipman, D. J., Ostell, J., and Sayers, E. W. (2016) GenBank. NARHAD 44, D67–D72.	2024-02-12
Dothideomycetes	Dothideomycetes	Didymella aquatica	CGMCC 3.18349	KY742055	NG_069439	See under respective accession number: National Library of Medicine (US), National Center for Biotechnology Information (1982) GenBank (www.ncbi.nlm.nih.gov/genbank/). Clark, K., Karsch-Mizrachi, I., Lipman, D. J., Ostell, J., and Sayers, E. W. (2016) GenBank. NARHAD 44, D67–D72.	2024-02-12
Dothideomycetes	Dothideomycetes	Didymella exigua	CBS 183.55	MH857436	MH868977	See under respective accession number: National Library of Medicine (US), National Center for Biotechnology Information (1982) GenBank (www.ncbi.nlm.nih.gov/genbank/). Clark, K., Karsch-Mizrachi, I., Lipman, D. J., Ostell, J., and Sayers, E. W. (2016) GenBank. NARHAD 44, D67–D72.	2024-02-12
Dothideomycetes	Dothideomycetes	Didymella macrophylla	CGMCC 3.18357	KY742070	NG_069441	See under respective accession number: National Library of Medicine (US), National Center for Biotechnology Information (1982) GenBank (www.ncbi.nlm.nih.gov/genbank/). Clark, K., Karsch-Mizrachi, I., Lipman, D. J., Ostell, J., and Sayers, E. W. (2016) GenBank. NARHAD 44, D67–D72.	2024-02-12
Dothideomycetes	Dothideomycetes	Didymellaceae sp.	L3021	OQ924428	OQ938953	See under respective accession number: National Library of Medicine (US), National Center for Biotechnology Information (1982) GenBank (www.ncbi.nlm.nih.gov/genbank/). Clark, K., Karsch-Mizrachi, I., Lipman, D. J., Ostell, J., and Sayers, E. W. (2016) GenBank. NARHAD 44, D67–D72.	2024-02-12
Dothideomycetes	Dothideomycetes	Didymocyrtis brachylaenae	CPC:32651	MH327821	MH327857	See under respective accession number: National Library of Medicine (US), National Center for Biotechnology Information (1982) GenBank (www.ncbi.nlm.nih.gov/genbank/). Clark, K., Karsch-Mizrachi, I., Lipman, D. J., Ostell, J., and Sayers, E. W. (2016) GenBank. NARHAD 44, D67–D72.	2024-02-12
Dothideomycetes	Dothideomycetes	Elasticomyces elasticus	CBS 122538	MH863220	MH874750	See under respective accession number: National Library of Medicine (US), National Center for Biotechnology Information (1982) GenBank (www.ncbi.nlm.nih.gov/genbank/). Clark, K., Karsch-Mizrachi, I., Lipman, D. J., Ostell, J., and Sayers, E. W. (2016) GenBank. NARHAD 44, D67–D72.	2024-02-12
Dothideomycetes	Dothideomycetes	Elasticomyces elasticus	CCFEE 5538	KF309957	KF310000	See under respective accession number: National Library of Medicine (US), National Center for Biotechnology Information (1982) GenBank (www.ncbi.nlm.nih.gov/genbank/). Clark, K., Karsch-Mizrachi, I., Lipman, D. J., Ostell, J., and Sayers, E. W. (2016) GenBank. NARHAD 44, D67–D72.	2024-02-12
Dothideomycetes	Dothideomycetes	Elasticomyces elasticus	CCFEE 5537	KF309956	KF310001	See under respective accession number: National Library of Medicine (US), National Center for Biotechnology Information (1982) GenBank (www.ncbi.nlm.nih.gov/genbank/). Clark, K., Karsch-Mizrachi, I., Lipman, D. J., Ostell, J., and Sayers, E. W. (2016) GenBank. NARHAD 44, D67–D72.	2024-02-12
Dothideomycetes	Dothideomycetes	Elasticomyces sp.	L3082	OQ924433	OQ938937	See under respective accession number: National Library of Medicine (US), National Center for Biotechnology Information (1982) GenBank (www.ncbi.nlm.nih.gov/genbank/). Clark, K., Karsch-Mizrachi, I., Lipman, D. J., Ostell, J., and Sayers, E. W. (2016) GenBank. NARHAD 44, D67–D72.	2024-02-12
Dothideomycetes	Dothideomycetes	Elasticomyces sp.	L3104	OQ924434	OQ938934	See under respective accession number: National Library of Medicine (US), National Center for Biotechnology Information (1982) GenBank (www.ncbi.nlm.nih.gov/genbank/). Clark, K., Karsch-Mizrachi, I., Lipman, D. J., Ostell, J., and Sayers, E. W. (2016) GenBank. NARHAD 44, D67–D72.	2024-02-12
Dothideomycetes	Dothideomycetes	Elasticomyces sp.	L3118	OQ924438	OQ938935	See under respective accession number: National Library of Medicine (US), National Center for Biotechnology Information (1982) GenBank (www.ncbi.nlm.nih.gov/genbank/). Clark, K., Karsch-Mizrachi, I., Lipman, D. J., Ostell, J., and Sayers, E. W. (2016) GenBank. NARHAD 44, D67–D72.	2024-02-12
Dothideomycetes	Dothideomycetes	Elasticomyces sp.	L3120	OQ924440	OQ938933	See under respective accession number: National Library of Medicine (US), National Center for Biotechnology Information (1982) GenBank (www.ncbi.nlm.nih.gov/genbank/). Clark, K., Karsch-Mizrachi, I., Lipman, D. J., Ostell, J., and Sayers, E. W. (2016) GenBank. NARHAD 44, D67–D72.	2024-02-12
Dothideomycetes	Dothideomycetes	Elasticomyces sp.	L3237	OQ924441	OQ938936	See under respective accession number: National Library of Medicine (US), National Center for Biotechnology Information (1982) GenBank (www.ncbi.nlm.nih.gov/genbank/). Clark, K., Karsch-Mizrachi, I., Lipman, D. J., Ostell, J., and Sayers, E. W. (2016) GenBank. NARHAD 44, D67–D72.	2024-02-12
Dothideomycetes	Dothideomycetes	Extremus adstrictus	TRN96	AY559346	KF310022	See under respective accession number: National Library of Medicine (US), National Center for Biotechnology Information (1982) GenBank (www.ncbi.nlm.nih.gov/genbank/). Clark, K., Karsch-Mizrachi, I., Lipman, D. J., Ostell, J., and Sayers, E. W. (2016) GenBank. NARHAD 44, D67–D72.	2024-02-12
Dothideomycetes	Dothideomycetes	Extremus antarcticus	CCFEE 5312	KF309979	KF310020	See under respective accession number: National Library of Medicine (US), National Center for Biotechnology Information (1982) GenBank (www.ncbi.nlm.nih.gov/genbank/). Clark, K., Karsch-Mizrachi, I., Lipman, D. J., Ostell, J., and Sayers, E. W. (2016) GenBank. NARHAD 44, D67–D72.	2024-02-12
Dothideomycetes	Dothideomycetes	Friedmanniomyces endolithicus	CCFEE 524	JN885541	GU250364	See under respective accession number: National Library of Medicine (US), National Center for Biotechnology Information (1982) GenBank (www.ncbi.nlm.nih.gov/genbank/). Clark, K., Karsch-Mizrachi, I., Lipman, D. J., Ostell, J., and Sayers, E. W. (2016) GenBank. NARHAD 44, D67–D72.	2024-02-12
Dothideomycetes	Dothideomycetes	Friedmanniomyces endolithicus	CCFEE 670	JN885542	GU250366	See under respective accession number: National Library of Medicine (US), National Center for Biotechnology Information (1982) GenBank (www.ncbi.nlm.nih.gov/genbank/). Clark, K., Karsch-Mizrachi, I., Lipman, D. J., Ostell, J., and Sayers, E. W. (2016) GenBank. NARHAD 44, D67–D72.	2024-02-12
Dothideomycetes	Dothideomycetes	Jeremyomyces labinae	CBS:144617	MK442589	MK442529	See under respective accession number: National Library of Medicine (US), National Center for Biotechnology Information (1982) GenBank (www.ncbi.nlm.nih.gov/genbank/). Clark, K., Karsch-Mizrachi, I., Lipman, D. J., Ostell, J., and Sayers, E. W. (2016) GenBank. NARHAD 44, D67–D72.	2024-02-12
Dothideomycetes	Dothideomycetes	Monticola elongata	CBS 136206	MH866090	MH877617	See under respective accession number: National Library of Medicine (US), National Center for Biotechnology Information (1982) GenBank (www.ncbi.nlm.nih.gov/genbank/). Clark, K., Karsch-Mizrachi, I., Lipman, D. J., Ostell, J., and Sayers, E. W. (2016) GenBank. NARHAD 44, D67–D72.	2024-02-12
Dothideomycetes	Dothideomycetes	Monticola elongata	CCFEE 5499	KF309969	GU250398	See under respective accession number: National Library of Medicine (US), National Center for Biotechnology Information (1982) GenBank (www.ncbi.nlm.nih.gov/genbank/). Clark, K., Karsch-Mizrachi, I., Lipman, D. J., Ostell, J., and Sayers, E. W. (2016) GenBank. NARHAD 44, D67–D72.	2024-02-12
Dothideomycetes	Dothideomycetes	Mycosphaerella heimii	CMW 4942	DQ239992	DQ204751	See under respective accession number: National Library of Medicine (US), National Center for Biotechnology Information (1982) GenBank (www.ncbi.nlm.nih.gov/genbank/). Clark, K., Karsch-Mizrachi, I., Lipman, D. J., Ostell, J., and Sayers, E. W. (2016) GenBank. NARHAD 44, D67–D72.	2024-02-12
Dothideomycetes	Dothideomycetes	Mycosphaerella marksii	CBS 110942	GQ852612	GQ852612	See under respective accession number: National Library of Medicine (US), National Center for Biotechnology Information (1982) GenBank (www.ncbi.nlm.nih.gov/genbank/). Clark, K., Karsch-Mizrachi, I., Lipman, D. J., Ostell, J., and Sayers, E. W. (2016) GenBank. NARHAD 44, D67–D72.	2024-02-12
Dothideomycetes	Dothideomycetes	Mycosphaerella marksii	CBS682.95	AY152600	DQ246249	See under respective accession number: National Library of Medicine (US), National Center for Biotechnology Information (1982) GenBank (www.ncbi.nlm.nih.gov/genbank/). Clark, K., Karsch-Mizrachi, I., Lipman, D. J., Ostell, J., and Sayers, E. W. (2016) GenBank. NARHAD 44, D67–D72.	2024-02-12
Dothideomycetes	Dothideomycetes	Mycosphaerella punctiformis	CBS 113265	AY490763	AY490776	See under respective accession number: National Library of Medicine (US), National Center for Biotechnology Information (1982) GenBank (www.ncbi.nlm.nih.gov/genbank/). Clark, K., Karsch-Mizrachi, I., Lipman, D. J., Ostell, J., and Sayers, E. W. (2016) GenBank. NARHAD 44, D67–D72.	2024-02-12
Dothideomycetes	Dothideomycetes	Mycosphaerella sp.	KH00254	GU017495.	GU017536	See under respective accession number: National Library of Medicine (US), National Center for Biotechnology Information (1982) GenBank (www.ncbi.nlm.nih.gov/genbank/). Clark, K., Karsch-Mizrachi, I., Lipman, D. J., Ostell, J., and Sayers, E. W. (2016) GenBank. NARHAD 44, D67–D72.	2024-02-12
Dothideomycetes	Dothideomycetes	Mycosphaerellales sp. 1	BF13	PP463932	PP463946	See under respective accession number: National Library of Medicine (US), National Center for Biotechnology Information (1982) GenBank (www.ncbi.nlm.nih.gov/genbank/). Clark, K., Karsch-Mizrachi, I., Lipman, D. J., Ostell, J., and Sayers, E. W. (2016) GenBank. NARHAD 44, D67–D72.	2024-02-12
Dothideomycetes	Dothideomycetes	Mycosphaerellales sp. 2	BF15	PP463934	PP463948	See under respective accession number: National Library of Medicine (US), National Center for Biotechnology Information (1982) GenBank (www.ncbi.nlm.nih.gov/genbank/). Clark, K., Karsch-Mizrachi, I., Lipman, D. J., Ostell, J., and Sayers, E. W. (2016) GenBank. NARHAD 44, D67–D72.	2024-02-12
Dothideomycetes	Dothideomycetes	Neocatenulostroma abietis	CBS 459.93	MH862431	MH874081	See under respective accession number: National Library of Medicine (US), National Center for Biotechnology Information (1982) GenBank (www.ncbi.nlm.nih.gov/genbank/). Clark, K., Karsch-Mizrachi, I., Lipman, D. J., Ostell, J., and Sayers, E. W. (2016) GenBank. NARHAD 44, D67–D72.	2024-02-12
Dothideomycetes	Dothideomycetes	Neocucurbitaria keratinophila	CBS:121759	MH863156	MH874704	See under respective accession number: National Library of Medicine (US), National Center for Biotechnology Information (1982) GenBank (www.ncbi.nlm.nih.gov/genbank/). Clark, K., Karsch-Mizrachi, I., Lipman, D. J., Ostell, J., and Sayers, E. W. (2016) GenBank. NARHAD 44, D67–D72.	2024-02-12
Dothideomycetes	Dothideomycetes	Neocucurbitaria unguis-hominis	CBS 378.92	EU930010	GQ387621	See under respective accession number: National Library of Medicine (US), National Center for Biotechnology Information (1982) GenBank (www.ncbi.nlm.nih.gov/genbank/). Clark, K., Karsch-Mizrachi, I., Lipman, D. J., Ostell, J., and Sayers, E. W. (2016) GenBank. NARHAD 44, D67–D72.	2024-02-12
Dothideomycetes	Dothideomycetes	Neodevriesia bulbillosa	TRN81/CBS 118285	AY559341	KF310029	See under respective accession number: National Library of Medicine (US), National Center for Biotechnology Information (1982) GenBank (www.ncbi.nlm.nih.gov/genbank/). Clark, K., Karsch-Mizrachi, I., Lipman, D. J., Ostell, J., and Sayers, E. W. (2016) GenBank. NARHAD 44, D67–D72.	2024-02-12
Dothideomycetes	Dothideomycetes	Neodevriesia hilliana	CPC 15382	GU214633	GU214414	See under respective accession number: National Library of Medicine (US), National Center for Biotechnology Information (1982) GenBank (www.ncbi.nlm.nih.gov/genbank/). Clark, K., Karsch-Mizrachi, I., Lipman, D. J., Ostell, J., and Sayers, E. W. (2016) GenBank. NARHAD 44, D67–D72.	2024-02-12
Dothideomycetes	Dothideomycetes	Neodevriesia lagerstroemiae	CPC 14403	GU214634	GU214415	See under respective accession number: National Library of Medicine (US), National Center for Biotechnology Information (1982) GenBank (www.ncbi.nlm.nih.gov/genbank/). Clark, K., Karsch-Mizrachi, I., Lipman, D. J., Ostell, J., and Sayers, E. W. (2016) GenBank. NARHAD 44, D67–D72.	2024-02-12
Dothideomycetes	Dothideomycetes	Neodevriesia modesta	CCFEE 5672	KF309984	KF310026	See under respective accession number: National Library of Medicine (US), National Center for Biotechnology Information (1982) GenBank (www.ncbi.nlm.nih.gov/genbank/). Clark, K., Karsch-Mizrachi, I., Lipman, D. J., Ostell, J., and Sayers, E. W. (2016) GenBank. NARHAD 44, D67–D72.	2024-02-12
Dothideomycetes	Dothideomycetes	Neoleptosphaeria jonesii	MFLUCC 16-1442	KY211871	KY211870	See under respective accession number: National Library of Medicine (US), National Center for Biotechnology Information (1982) GenBank (www.ncbi.nlm.nih.gov/genbank/). Clark, K., Karsch-Mizrachi, I., Lipman, D. J., Ostell, J., and Sayers, E. W. (2016) GenBank. NARHAD 44, D67–D72.	2024-02-12
Dothideomycetes	Dothideomycetes	Neoleptosphaeria rubefaciens	CBS 387.80	JF740242	JF740311	See under respective accession number: National Library of Medicine (US), National Center for Biotechnology Information (1982) GenBank (www.ncbi.nlm.nih.gov/genbank/). Clark, K., Karsch-Mizrachi, I., Lipman, D. J., Ostell, J., and Sayers, E. W. (2016) GenBank. NARHAD 44, D67–D72.	2024-02-12
Dothideomycetes	Dothideomycetes	Neosetophoma salicis	MFLU 17-0118	MK608025	MK608026	See under respective accession number: National Library of Medicine (US), National Center for Biotechnology Information (1982) GenBank (www.ncbi.nlm.nih.gov/genbank/). Clark, K., Karsch-Mizrachi, I., Lipman, D. J., Ostell, J., and Sayers, E. W. (2016) GenBank. NARHAD 44, D67–D72.	2024-02-12
Dothideomycetes	Dothideomycetes	Paradendryphiella arenariae	CBS 181.58	NR_145170	MH869281	See under respective accession number: National Library of Medicine (US), National Center for Biotechnology Information (1982) GenBank (www.ncbi.nlm.nih.gov/genbank/). Clark, K., Karsch-Mizrachi, I., Lipman, D. J., Ostell, J., and Sayers, E. W. (2016) GenBank. NARHAD 44, D67–D72.	2024-02-12
Dothideomycetes	Dothideomycetes	Paradevriesia compacta	TRN111	AY559351	GU323967	See under respective accession number: National Library of Medicine (US), National Center for Biotechnology Information (1982) GenBank (www.ncbi.nlm.nih.gov/genbank/). Clark, K., Karsch-Mizrachi, I., Lipman, D. J., Ostell, J., and Sayers, E. W. (2016) GenBank. NARHAD 44, D67–D72.	2024-02-12
Dothideomycetes	Dothideomycetes	Parafenestella germanica	C307	MK356305	MK356305	See under respective accession number: National Library of Medicine (US), National Center for Biotechnology Information (1982) GenBank (www.ncbi.nlm.nih.gov/genbank/). Clark, K., Karsch-Mizrachi, I., Lipman, D. J., Ostell, J., and Sayers, E. W. (2016) GenBank. NARHAD 44, D67–D72.	2024-02-12
Dothideomycetes	Dothideomycetes	Parafenestella parasalicum	C318	MK356306	MK356306	See under respective accession number: National Library of Medicine (US), National Center for Biotechnology Information (1982) GenBank (www.ncbi.nlm.nih.gov/genbank/). Clark, K., Karsch-Mizrachi, I., Lipman, D. J., Ostell, J., and Sayers, E. W. (2016) GenBank. NARHAD 44, D67–D72.	2024-02-12
Dothideomycetes	Dothideomycetes	Parafenestella rosacearum	C203	MK356308	MK356308	See under respective accession number: National Library of Medicine (US), National Center for Biotechnology Information (1982) GenBank (www.ncbi.nlm.nih.gov/genbank/). Clark, K., Karsch-Mizrachi, I., Lipman, D. J., Ostell, J., and Sayers, E. W. (2016) GenBank. NARHAD 44, D67–D72.	2024-02-12
Dothideomycetes	Dothideomycetes	Parafenestella tetratrupha	C304	MK356319	MK356319	See under respective accession number: National Library of Medicine (US), National Center for Biotechnology Information (1982) GenBank (www.ncbi.nlm.nih.gov/genbank/). Clark, K., Karsch-Mizrachi, I., Lipman, D. J., Ostell, J., and Sayers, E. W. (2016) GenBank. NARHAD 44, D67–D72.	2024-02-12
Dothideomycetes	Dothideomycetes	Paramycosphaerella marksii	CBS 110750	DQ303075	DQ204757	See under respective accession number: National Library of Medicine (US), National Center for Biotechnology Information (1982) GenBank (www.ncbi.nlm.nih.gov/genbank/). Clark, K., Karsch-Mizrachi, I., Lipman, D. J., Ostell, J., and Sayers, E. W. (2016) GenBank. NARHAD 44, D67–D72.	2024-02-12
Dothideomycetes	Dothideomycetes	Penidiella ellipsoidea	CBS 128773	NR_137773	MH876539	See under respective accession number: National Library of Medicine (US), National Center for Biotechnology Information (1982) GenBank (www.ncbi.nlm.nih.gov/genbank/). Clark, K., Karsch-Mizrachi, I., Lipman, D. J., Ostell, J., and Sayers, E. W. (2016) GenBank. NARHAD 44, D67–D72.	2024-02-12
Dothideomycetes	Dothideomycetes	Phaeosphaeriaceae sp.	L3030	OQ924426	OQ938952	See under respective accession number: National Library of Medicine (US), National Center for Biotechnology Information (1982) GenBank (www.ncbi.nlm.nih.gov/genbank/). Clark, K., Karsch-Mizrachi, I., Lipman, D. J., Ostell, J., and Sayers, E. W. (2016) GenBank. NARHAD 44, D67–D72.	2024-02-12
Dothideomycetes	Dothideomycetes	Phaeosphaeriaceae sp.	L3042	OQ924414	OQ938950	See under respective accession number: National Library of Medicine (US), National Center for Biotechnology Information (1982) GenBank (www.ncbi.nlm.nih.gov/genbank/). Clark, K., Karsch-Mizrachi, I., Lipman, D. J., Ostell, J., and Sayers, E. W. (2016) GenBank. NARHAD 44, D67–D72.	2024-02-12
Dothideomycetes	Dothideomycetes	Phaeosphaeriaceae sp.	L3076	OQ924451	OQ938947	See under respective accession number: National Library of Medicine (US), National Center for Biotechnology Information (1982) GenBank (www.ncbi.nlm.nih.gov/genbank/). Clark, K., Karsch-Mizrachi, I., Lipman, D. J., Ostell, J., and Sayers, E. W. (2016) GenBank. NARHAD 44, D67–D72.	2024-02-12
Dothideomycetes	Dothideomycetes	Phaeosphaeriaceae sp.	L3090	OQ924431	OQ938945	See under respective accession number: National Library of Medicine (US), National Center for Biotechnology Information (1982) GenBank (www.ncbi.nlm.nih.gov/genbank/). Clark, K., Karsch-Mizrachi, I., Lipman, D. J., Ostell, J., and Sayers, E. W. (2016) GenBank. NARHAD 44, D67–D72.	2024-02-12
Dothideomycetes	Dothideomycetes	Phaeosphaeriaceae sp.	L3094	OQ924415	OQ938943	See under respective accession number: National Library of Medicine (US), National Center for Biotechnology Information (1982) GenBank (www.ncbi.nlm.nih.gov/genbank/). Clark, K., Karsch-Mizrachi, I., Lipman, D. J., Ostell, J., and Sayers, E. W. (2016) GenBank. NARHAD 44, D67–D72.	2024-02-12
Dothideomycetes	Dothideomycetes	Phaeosphaeriaceae sp.	L3107	OQ924420	OQ938942	See under respective accession number: National Library of Medicine (US), National Center for Biotechnology Information (1982) GenBank (www.ncbi.nlm.nih.gov/genbank/). Clark, K., Karsch-Mizrachi, I., Lipman, D. J., Ostell, J., and Sayers, E. W. (2016) GenBank. NARHAD 44, D67–D72.	2024-02-12
Dothideomycetes	Dothideomycetes	Phaeosphaeriaceae sp.	L3108	OQ924421	OQ938941	See under respective accession number: National Library of Medicine (US), National Center for Biotechnology Information (1982) GenBank (www.ncbi.nlm.nih.gov/genbank/). Clark, K., Karsch-Mizrachi, I., Lipman, D. J., Ostell, J., and Sayers, E. W. (2016) GenBank. NARHAD 44, D67–D72.	2024-02-12
Dothideomycetes	Dothideomycetes	Phaeosphaeriaceae sp.	MUT 4404	KC339239	KF636781	See under respective accession number: National Library of Medicine (US), National Center for Biotechnology Information (1982) GenBank (www.ncbi.nlm.nih.gov/genbank/). Clark, K., Karsch-Mizrachi, I., Lipman, D. J., Ostell, J., and Sayers, E. W. (2016) GenBank. NARHAD 44, D67–D72.	2024-02-12
Dothideomycetes	Dothideomycetes	Phaeosphaeriopsis sansevieriae	CBS:146984	MZ064438	MZ064495	See under respective accession number: National Library of Medicine (US), National Center for Biotechnology Information (1982) GenBank (www.ncbi.nlm.nih.gov/genbank/). Clark, K., Karsch-Mizrachi, I., Lipman, D. J., Ostell, J., and Sayers, E. W. (2016) GenBank. NARHAD 44, D67–D72.	2024-02-12
Dothideomycetes	Dothideomycetes	Phoma caloplacae	CBS 129338	JQ238641	JQ238643	See under respective accession number: National Library of Medicine (US), National Center for Biotechnology Information (1982) GenBank (www.ncbi.nlm.nih.gov/genbank/). Clark, K., Karsch-Mizrachi, I., Lipman, D. J., Ostell, J., and Sayers, E. W. (2016) GenBank. NARHAD 44, D67–D72.	2024-02-12
Dothideomycetes	Dothideomycetes	Phoma cladoniicola	CBS 128023	JQ238620	JQ238622	See under respective accession number: National Library of Medicine (US), National Center for Biotechnology Information (1982) GenBank (www.ncbi.nlm.nih.gov/genbank/). Clark, K., Karsch-Mizrachi, I., Lipman, D. J., Ostell, J., and Sayers, E. W. (2016) GenBank. NARHAD 44, D67–D72.	2024-02-12
Dothideomycetes	Dothideomycetes	Phoma cladoniicola	CBS 128026	JQ238626	JQ238628	See under respective accession number: National Library of Medicine (US), National Center for Biotechnology Information (1982) GenBank (www.ncbi.nlm.nih.gov/genbank/). Clark, K., Karsch-Mizrachi, I., Lipman, D. J., Ostell, J., and Sayers, E. W. (2016) GenBank. NARHAD 44, D67–D72.	2024-02-12
Dothideomycetes	Dothideomycetes	Phoma cladoniicola	FL14	JQ318026	JQ318028	See under respective accession number: National Library of Medicine (US), National Center for Biotechnology Information (1982) GenBank (www.ncbi.nlm.nih.gov/genbank/). Clark, K., Karsch-Mizrachi, I., Lipman, D. J., Ostell, J., and Sayers, E. W. (2016) GenBank. NARHAD 44, D67–D72.	2024-02-12
Dothideomycetes	Dothideomycetes	Phoma cladoniicola	FL13	JQ318023	JQ318025	See under respective accession number: National Library of Medicine (US), National Center for Biotechnology Information (1982) GenBank (www.ncbi.nlm.nih.gov/genbank/). Clark, K., Karsch-Mizrachi, I., Lipman, D. J., Ostell, J., and Sayers, E. W. (2016) GenBank. NARHAD 44, D67–D72.	2024-02-12
Dothideomycetes	Dothideomycetes	Phoma sp.	L3048	OQ924416	OQ938949	See under respective accession number: National Library of Medicine (US), National Center for Biotechnology Information (1982) GenBank (www.ncbi.nlm.nih.gov/genbank/). Clark, K., Karsch-Mizrachi, I., Lipman, D. J., Ostell, J., and Sayers, E. W. (2016) GenBank. NARHAD 44, D67–D72.	2024-02-12
Dothideomycetes	Dothideomycetes	Phoma sp.	L3054	OQ924417	OQ938948	See under respective accession number: National Library of Medicine (US), National Center for Biotechnology Information (1982) GenBank (www.ncbi.nlm.nih.gov/genbank/). Clark, K., Karsch-Mizrachi, I., Lipman, D. J., Ostell, J., and Sayers, E. W. (2016) GenBank. NARHAD 44, D67–D72.	2024-02-12
Dothideomycetes	Dothideomycetes	Phoma sp.	L3265	OQ924419	OQ938961	See under respective accession number: National Library of Medicine (US), National Center for Biotechnology Information (1982) GenBank (www.ncbi.nlm.nih.gov/genbank/). Clark, K., Karsch-Mizrachi, I., Lipman, D. J., Ostell, J., and Sayers, E. W. (2016) GenBank. NARHAD 44, D67–D72.	2024-02-12
Dothideomycetes	Dothideomycetes	Pleospora herbarum	AFTOL-ID 940	DQ491516	DQ678049	See under respective accession number: National Library of Medicine (US), National Center for Biotechnology Information (1982) GenBank (www.ncbi.nlm.nih.gov/genbank/). Clark, K., Karsch-Mizrachi, I., Lipman, D. J., Ostell, J., and Sayers, E. W. (2016) GenBank. NARHAD 44, D67–D72.	2024-02-12
Dothideomycetes	Dothideomycetes	Pleospora leptosphaerulinoides	CBS 452.84	MH861757	MH873456	See under respective accession number: National Library of Medicine (US), National Center for Biotechnology Information (1982) GenBank (www.ncbi.nlm.nih.gov/genbank/). Clark, K., Karsch-Mizrachi, I., Lipman, D. J., Ostell, J., and Sayers, E. W. (2016) GenBank. NARHAD 44, D67–D72.	2024-02-12
Dothideomycetes	Dothideomycetes	Pleosporaceae sp.	L3078	OQ924427	OQ938946	See under respective accession number: National Library of Medicine (US), National Center for Biotechnology Information (1982) GenBank (www.ncbi.nlm.nih.gov/genbank/). Clark, K., Karsch-Mizrachi, I., Lipman, D. J., Ostell, J., and Sayers, E. W. (2016) GenBank. NARHAD 44, D67–D72.	2024-02-12
Dothideomycetes	Dothideomycetes	Pseudopyrenochaeta terrestris	CBS 282.72	NR_160575	NG_063947	See under respective accession number: National Library of Medicine (US), National Center for Biotechnology Information (1982) GenBank (www.ncbi.nlm.nih.gov/genbank/). Clark, K., Karsch-Mizrachi, I., Lipman, D. J., Ostell, J., and Sayers, E. W. (2016) GenBank. NARHAD 44, D67–D72.	2024-02-12
Dothideomycetes	Dothideomycetes	Pseudopyrenochaetaceae sp.	BF11	PP463931	PP463945	See under respective accession number: National Library of Medicine (US), National Center for Biotechnology Information (1982) GenBank (www.ncbi.nlm.nih.gov/genbank/). Clark, K., Karsch-Mizrachi, I., Lipman, D. J., Ostell, J., and Sayers, E. W. (2016) GenBank. NARHAD 44, D67–D72.	2024-02-12
Dothideomycetes	Dothideomycetes	Pseudoteratosphaeria ohnowa	CBS:112896	MH862901	MH874475	See under respective accession number: National Library of Medicine (US), National Center for Biotechnology Information (1982) GenBank (www.ncbi.nlm.nih.gov/genbank/). Clark, K., Karsch-Mizrachi, I., Lipman, D. J., Ostell, J., and Sayers, E. W. (2016) GenBank. NARHAD 44, D67–D72.	2024-02-12
Dothideomycetes	Dothideomycetes	Pseudoteratosphaeria secundaria	CBS 115608	DQ303018	EU019306	See under respective accession number: National Library of Medicine (US), National Center for Biotechnology Information (1982) GenBank (www.ncbi.nlm.nih.gov/genbank/). Clark, K., Karsch-Mizrachi, I., Lipman, D. J., Ostell, J., and Sayers, E. W. (2016) GenBank. NARHAD 44, D67–D72.	2024-02-12
Dothideomycetes	Dothideomycetes	Ramularia sp.	L3747	OQ924453	OQ938938	See under respective accession number: National Library of Medicine (US), National Center for Biotechnology Information (1982) GenBank (www.ncbi.nlm.nih.gov/genbank/). Clark, K., Karsch-Mizrachi, I., Lipman, D. J., Ostell, J., and Sayers, E. W. (2016) GenBank. NARHAD 44, D67–D72.	2024-02-12
Dothideomycetes	Dothideomycetes	Ramularia vizellae	CPC:15541	KP894310	KP894204	See under respective accession number: National Library of Medicine (US), National Center for Biotechnology Information (1982) GenBank (www.ncbi.nlm.nih.gov/genbank/). Clark, K., Karsch-Mizrachi, I., Lipman, D. J., Ostell, J., and Sayers, E. W. (2016) GenBank. NARHAD 44, D67–D72.	2024-02-12
Dothideomycetes	Dothideomycetes	Ramularia vizellae	CPC:25736	KP894319	KP894213	See under respective accession number: National Library of Medicine (US), National Center for Biotechnology Information (1982) GenBank (www.ncbi.nlm.nih.gov/genbank/). Clark, K., Karsch-Mizrachi, I., Lipman, D. J., Ostell, J., and Sayers, E. W. (2016) GenBank. NARHAD 44, D67–D72.	2024-02-12
Dothideomycetes	Dothideomycetes	Readeriella menaiensis	CBS:125003	MH863449	MH874950	See under respective accession number: National Library of Medicine (US), National Center for Biotechnology Information (1982) GenBank (www.ncbi.nlm.nih.gov/genbank/). Clark, K., Karsch-Mizrachi, I., Lipman, D. J., Ostell, J., and Sayers, E. W. (2016) GenBank. NARHAD 44, D67–D72.	2024-02-12
Dothideomycetes	Dothideomycetes	Readeriella mirabilis	CBS:125213	MH863459	MH874959	See under respective accession number: National Library of Medicine (US), National Center for Biotechnology Information (1982) GenBank (www.ncbi.nlm.nih.gov/genbank/). Clark, K., Karsch-Mizrachi, I., Lipman, D. J., Ostell, J., and Sayers, E. W. (2016) GenBank. NARHAD 44, D67–D72.	2024-02-12
Dothideomycetes	Dothideomycetes	Readeriella tasmanica	CBS:125002	MH863448	KF442568	See under respective accession number: National Library of Medicine (US), National Center for Biotechnology Information (1982) GenBank (www.ncbi.nlm.nih.gov/genbank/). Clark, K., Karsch-Mizrachi, I., Lipman, D. J., Ostell, J., and Sayers, E. W. (2016) GenBank. NARHAD 44, D67–D72.	2024-02-12
Dothideomycetes	Dothideomycetes	Recurvomyces mirabilis	CCFEE 5475	KF309962	KC315876	See under respective accession number: National Library of Medicine (US), National Center for Biotechnology Information (1982) GenBank (www.ncbi.nlm.nih.gov/genbank/). Clark, K., Karsch-Mizrachi, I., Lipman, D. J., Ostell, J., and Sayers, E. W. (2016) GenBank. NARHAD 44, D67–D72.	2024-02-12
Dothideomycetes	Dothideomycetes	Seltsamia galinsogisoli	SYP-F-7336	KU759584	KU759581	See under respective accession number: National Library of Medicine (US), National Center for Biotechnology Information (1982) GenBank (www.ncbi.nlm.nih.gov/genbank/). Clark, K., Karsch-Mizrachi, I., Lipman, D. J., Ostell, J., and Sayers, E. W. (2016) GenBank. NARHAD 44, D67–D72.	2024-02-12
Dothideomycetes	Dothideomycetes	Seltsamia ulmi	L150	MF795794	MF795794	See under respective accession number: National Library of Medicine (US), National Center for Biotechnology Information (1982) GenBank (www.ncbi.nlm.nih.gov/genbank/). Clark, K., Karsch-Mizrachi, I., Lipman, D. J., Ostell, J., and Sayers, E. W. (2016) GenBank. NARHAD 44, D67–D72.	2024-02-12
Dothideomycetes	Dothideomycetes	Teichospora trabicola	C141	KU601592	KU601592	See under respective accession number: National Library of Medicine (US), National Center for Biotechnology Information (1982) GenBank (www.ncbi.nlm.nih.gov/genbank/). Clark, K., Karsch-Mizrachi, I., Lipman, D. J., Ostell, J., and Sayers, E. W. (2016) GenBank. NARHAD 44, D67–D72.	2024-02-12
Dothideomycetes	Dothideomycetes	Teichosporaceae sp.	L3091	OQ924449	OQ938944	See under respective accession number: National Library of Medicine (US), National Center for Biotechnology Information (1982) GenBank (www.ncbi.nlm.nih.gov/genbank/). Clark, K., Karsch-Mizrachi, I., Lipman, D. J., Ostell, J., and Sayers, E. W. (2016) GenBank. NARHAD 44, D67–D72.	2024-02-12
Dothideomycetes	Dothideomycetes	Teratosphaeria encephalarti	CBS 123540	FJ372395	MH874829	See under respective accession number: National Library of Medicine (US), National Center for Biotechnology Information (1982) GenBank (www.ncbi.nlm.nih.gov/genbank/). Clark, K., Karsch-Mizrachi, I., Lipman, D. J., Ostell, J., and Sayers, E. W. (2016) GenBank. NARHAD 44, D67–D72.	2024-02-12
Dothideomycetes	Dothideomycetes	Teratosphaeria encephalarti	CBS 123544	FJ372396	FJ372413	See under respective accession number: National Library of Medicine (US), National Center for Biotechnology Information (1982) GenBank (www.ncbi.nlm.nih.gov/genbank/). Clark, K., Karsch-Mizrachi, I., Lipman, D. J., Ostell, J., and Sayers, E. W. (2016) GenBank. NARHAD 44, D67–D72.	2024-02-12
Dothideomycetes	Dothideomycetes	Teratosphaeria flexuosa	CBS:111012	KF901755	KF442537	See under respective accession number: National Library of Medicine (US), National Center for Biotechnology Information (1982) GenBank (www.ncbi.nlm.nih.gov/genbank/). Clark, K., Karsch-Mizrachi, I., Lipman, D. J., Ostell, J., and Sayers, E. W. (2016) GenBank. NARHAD 44, D67–D72.	2024-02-12
Dothideomycetes	Dothideomycetes	Teratosphaeria foliensis	CBS:124581	MH863389	MH874908	See under respective accession number: National Library of Medicine (US), National Center for Biotechnology Information (1982) GenBank (www.ncbi.nlm.nih.gov/genbank/). Clark, K., Karsch-Mizrachi, I., Lipman, D. J., Ostell, J., and Sayers, E. W. (2016) GenBank. NARHAD 44, D67–D72.	2024-02-12
Dothideomycetes	Dothideomycetes	Teratosphaeria hortea	CBS:124156	MH863358	MH874881	See under respective accession number: National Library of Medicine (US), National Center for Biotechnology Information (1982) GenBank (www.ncbi.nlm.nih.gov/genbank/). Clark, K., Karsch-Mizrachi, I., Lipman, D. J., Ostell, J., and Sayers, E. W. (2016) GenBank. NARHAD 44, D67–D72.	2024-02-12
Dothideomycetes	Dothideomycetes	Teratosphaeria macowanii	CBS:122901	MH863257	MH874781	See under respective accession number: National Library of Medicine (US), National Center for Biotechnology Information (1982) GenBank (www.ncbi.nlm.nih.gov/genbank/). Clark, K., Karsch-Mizrachi, I., Lipman, D. J., Ostell, J., and Sayers, E. W. (2016) GenBank. NARHAD 44, D67–D72.	2024-02-12
Dothideomycetes	Dothideomycetes	Teratosphaeria maxii	CBS 112496	EU707871	KF937242	See under respective accession number: National Library of Medicine (US), National Center for Biotechnology Information (1982) GenBank (www.ncbi.nlm.nih.gov/genbank/). Clark, K., Karsch-Mizrachi, I., Lipman, D. J., Ostell, J., and Sayers, E. W. (2016) GenBank. NARHAD 44, D67–D72.	2024-02-12
Dothideomycetes	Dothideomycetes	Teratosphaeria micromaculata	CBS:124582	MH863390	MH874909	See under respective accession number: National Library of Medicine (US), National Center for Biotechnology Information (1982) GenBank (www.ncbi.nlm.nih.gov/genbank/). Clark, K., Karsch-Mizrachi, I., Lipman, D. J., Ostell, J., and Sayers, E. W. (2016) GenBank. NARHAD 44, D67–D72.	2024-02-12
Dothideomycetes	Dothideomycetes	Teratosphaeria miniata	CBS:125006	MH863451	MH874952	See under respective accession number: National Library of Medicine (US), National Center for Biotechnology Information (1982) GenBank (www.ncbi.nlm.nih.gov/genbank/). Clark, K., Karsch-Mizrachi, I., Lipman, D. J., Ostell, J., and Sayers, E. W. (2016) GenBank. NARHAD 44, D67–D72.	2024-02-12
Dothideomycetes	Dothideomycetes	Teratosphaeria tinarooa	CBS:124583	MH863391	MH874910	See under respective accession number: National Library of Medicine (US), National Center for Biotechnology Information (1982) GenBank (www.ncbi.nlm.nih.gov/genbank/). Clark, K., Karsch-Mizrachi, I., Lipman, D. J., Ostell, J., and Sayers, E. W. (2016) GenBank. NARHAD 44, D67–D72.	2024-02-12
Dothideomycetes	Dothideomycetes	Teratosphaeria toledana	CBS:113313	MH862920	MH874493	See under respective accession number: National Library of Medicine (US), National Center for Biotechnology Information (1982) GenBank (www.ncbi.nlm.nih.gov/genbank/). Clark, K., Karsch-Mizrachi, I., Lipman, D. J., Ostell, J., and Sayers, E. W. (2016) GenBank. NARHAD 44, D67–D72.	2024-02-12
Dothideomycetes	Dothideomycetes	Teratosphaeriaceae sp.	BF9	PP463929	PP463943	See under respective accession number: National Library of Medicine (US), National Center for Biotechnology Information (1982) GenBank (www.ncbi.nlm.nih.gov/genbank/). Clark, K., Karsch-Mizrachi, I., Lipman, D. J., Ostell, J., and Sayers, E. W. (2016) GenBank. NARHAD 44, D67–D72.	2024-02-12
Dothideomycetes	Dothideomycetes	Teratosphaeriaceae sp.	L2879	OQ924465	OQ938955	See under respective accession number: National Library of Medicine (US), National Center for Biotechnology Information (1982) GenBank (www.ncbi.nlm.nih.gov/genbank/). Clark, K., Karsch-Mizrachi, I., Lipman, D. J., Ostell, J., and Sayers, E. W. (2016) GenBank. NARHAD 44, D67–D72.	2024-02-12
Dothideomycetes	Dothideomycetes	Teratosphaeriaceae sp.	L3239	OQ924450	OQ938940	See under respective accession number: National Library of Medicine (US), National Center for Biotechnology Information (1982) GenBank (www.ncbi.nlm.nih.gov/genbank/). Clark, K., Karsch-Mizrachi, I., Lipman, D. J., Ostell, J., and Sayers, E. W. (2016) GenBank. NARHAD 44, D67–D72.	2024-02-12
Dothideomycetes	Dothideomycetes	Teratosphaeriaceae sp.	L3270	OQ924452	OQ938939	See under respective accession number: National Library of Medicine (US), National Center for Biotechnology Information (1982) GenBank (www.ncbi.nlm.nih.gov/genbank/). Clark, K., Karsch-Mizrachi, I., Lipman, D. J., Ostell, J., and Sayers, E. W. (2016) GenBank. NARHAD 44, D67–D72.	2024-02-12
Dothideomycetes	Dothideomycetes	Uncultures Capnodiales	ee8562bc	HG996345	HG996345	See under respective accession number: National Library of Medicine (US), National Center for Biotechnology Information (1982) GenBank (www.ncbi.nlm.nih.gov/genbank/). Clark, K., Karsch-Mizrachi, I., Lipman, D. J., Ostell, J., and Sayers, E. W. (2016) GenBank. NARHAD 44, D67–D72.	2024-02-12
Dothideomycetes	Dothideomycetes	Vermiconia flagrans	CCFEE 5922	KP791753	KR781040	See under respective accession number: National Library of Medicine (US), National Center for Biotechnology Information (1982) GenBank (www.ncbi.nlm.nih.gov/genbank/). Clark, K., Karsch-Mizrachi, I., Lipman, D. J., Ostell, J., and Sayers, E. W. (2016) GenBank. NARHAD 44, D67–D72.	2024-02-12
Dothideomycetes	Dothideomycetes	Vermiconia foris	CBS 136106	KF309981	GU250390	See under respective accession number: National Library of Medicine (US), National Center for Biotechnology Information (1982) GenBank (www.ncbi.nlm.nih.gov/genbank/). Clark, K., Karsch-Mizrachi, I., Lipman, D. J., Ostell, J., and Sayers, E. W. (2016) GenBank. NARHAD 44, D67–D72.	2024-02-12
Dothideomycetes	Dothideomycetes	Vermiconidia calcicola	CCFEE 5898	KP791757	KR781044	See under respective accession number: National Library of Medicine (US), National Center for Biotechnology Information (1982) GenBank (www.ncbi.nlm.nih.gov/genbank/). Clark, K., Karsch-Mizrachi, I., Lipman, D. J., Ostell, J., and Sayers, E. W. (2016) GenBank. NARHAD 44, D67–D72.	2024-02-12
Dothideomycetes	Arthoniomycetes	Dendrographa leucophaea f. minor	AFTOL-ID 355	DQ842015	AY548810	See under respective accession number: National Library of Medicine (US), National Center for Biotechnology Information (1982) GenBank (www.ncbi.nlm.nih.gov/genbank/). Clark, K., Karsch-Mizrachi, I., Lipman, D. J., Ostell, J., and Sayers, E. W. (2016) GenBank. NARHAD 44, D67–D72.	2024-02-12
Dothideomycetes	Arthoniomycetes	Roccella phycopsis	8295	AJ634033	EF081424	See under respective accession number: National Library of Medicine (US), National Center for Biotechnology Information (1982) GenBank (www.ncbi.nlm.nih.gov/genbank/). Clark, K., Karsch-Mizrachi, I., Lipman, D. J., Ostell, J., and Sayers, E. W. (2016) GenBank. NARHAD 44, D67–D72.	2024-02-12
