# Supplementary material for: Genomic features of lichen‐associated black fungi
Source: IUBMB Life. 2024 Dec 22;77(1):e2934. doi: 10.1002/iub.2934 (PMC11664114; doi:10.1002/iub.2934)
Supplement: Supplementary file 8 — Table S3. [file IUB-77-0-s010.xlsx]

## Sheet: GenomeContentOverview_FULL
BF	Taxonomy		Genome size [b]	No. of contigs	Contig N50	Mean coverage of the assemblies	GC content [%]	Number of exons	Number of annotated genes	Number of annotated proteins	GO-terms	Busco completeness [%]						Number of telomeres in total	Numer of contigs assembled T-T	Number of secreted proteins	Number of predicted effectors (of secreted proteins)	Percentage of predicted effectors of all annotated proteins	Number of antismash cluster in total	Antismash cluster (relaxed)									Repeat Content [%]						NCBI accession
	Class; Order	Name										Dataset	Complete BUSCOs (C)	Complete and single-copy BUSCOs (S)	Complete and duplicated BUSCOs (D)	Fragmented BUSCOs (F)	Missing BUSCOs (M)				(apoplastic and cytoplasmic)	(apoplastic and cyoplasmic)		PKS (T1PKS & T3PKS)	NRPS (+NRPS-like)	Terpene	(fungal-)RiPP (+(fungal-) RiPP-like)	phosphate-like	betalacetone	indole	NAPAA	NRP-metallophore	SINEs	LINEs	LTR elements	DNA transposons	Unclassified	Total interspersed repeats	BioProject	BioSample	ITS	LSU
10	Arthoniomycetes	Arthoniomycetes sp.	33096606	24	1640755	330	47.28	48856	12091	12521	7247	ascomycota_odb10	96	96	0	0.2	3.8	39	16	1071	254	2.03	21	5	8	4	3	0	1	0	0	0	0	0.37	4.22	1.98	3.32	9.88	PRJNA1083337	SAMN40245493	PP463930	PP463944
11	Dothideomycetes; Pleosporales	Pseudopyrenochaetaceae sp.	35042251	32	1247712	93	49.12	45034	12192	12649	7202	ascomycota_odb10	98.9	98.7	0.2	0.1	1	47	19	817	236	1.87	55	17	14	5	17	0	1	0	0	1	0	0	4.01	1.1	3.83	8.94	PRJNA1083337	SAMN40245494	PP463931	PP463945
15	Dothideomycetes; Mycosphaerellales	Mycosphaerellales sp. 2	32456516	33	1007841	169	48.14	39559	13080	13421	7721	ascomycota_odb10	98.3	98.2	0.1	0.2	1.5	60	27	770	166	1.24	15	1	4	4	2	0	0	1	0	0	0	0	4.06	0	2.35	6.42	PRJNA1083337	SAMN40245497	PP463934	PP463948
13	Dothideomycetes; Mycosphaerellales	Mycosphaerellales sp. 1	33298735	20	2579439	79	50.86	49849	14791	15238	8779	ascomycota_odb10	98.1	98	0.1	0.1	1.8	26	9	910	251	1.65	20	2	6	5	5	0	1	0	0	1	0	0	0.71	3.01	0.75	4.47	PRJNA1083337	SAMN40245495	PP463932	PP463946
9	Dothideomycetes; Mycosphaerellales	Teratosphaeriaceae sp.	40414005	25	1878817	397	51.37	37403	13282	13500	7162	capnodiales_odb10	95.4	95.2	0.2	0.1	4.5	41	18	657	159	1.18	29	4	12	4	7	0	0	1	0	1	0	2.03	18.25	4.73	3.2	28.21	PRJNA1083337	SAMN40245492	PP463929	PP463943
14	Eurotiomycetes; Chaetothyriales	cf. Muellerella	28015147	14	2665677	334	51.67	34917	11331	11699	7576	ascomycota_odb10	97.9	97.7	0.2	0.2	1.9	22	9	572	80	0.68	24	6	7	5	3	1	2	0	0	0	0	1.25	0.73	0.61	3.76	6.35	PRJNA1083337	SAMN40245496	PP463933	PP463947
6	Eurotiomycetes; Chaetothyriales	Melanina sp.	30274442	16	2190232	357	48.9	37629	12322	12651	7988	ascomycota_odb10	97.9	97.8	0.1	0.2	1.9	28	13	661	125	0.99	24	7	4	4	8	0	1	0	0	0	0	0.43	1.79	1.16	0.42	3.8	PRJNA1083337	SAMN40245489	PP463926	PP463940
1	Eurotiomycetes; Chaetothyriales	Melanina gunde-cimermaniae	30809052	42	1865200	500	50.37	35529	12172	12499	7574	ascomycota_odb10	97.5	97.4	0.1	0.3	2.2	37	13	629	120	0.96	18	4	4	5	3	0	2	0	0	0	0	0.92	0.33	2.29	2.94	6.49	PRJNA1083337	SAMN40245485	PP463922	PP463936
16	Eurotiomycetes; Chaetothyriales	Paracladophialophora sp.	27450912	17	2510015	502	52.1	31924	11573	11846	6942	ascomycota_odb10	92.9	92.8	0.1	0.5	6.6	18	5	648	142	1.2	18	4	9	4	3	0	1	0	0	0	0	0	0.83	0.33	0.87	2.03	PRJNA1083337	SAMN40245498	PP463935	PP463949
4	Eurotiomycetes; Chaetothyriales	Chaetothyriales sp.	32030437	12	3402532	334	50.6	36732	13733	14087	7957	ascomycota_odb10	97.6	97.4	0.2	0.2	2.2	21	9	776	166	1.18	23	4	8	4	5	1	1	0	0	0	0	0.63	0.87	0.53	2.45	4.47	PRJNA1083337	SAMN40245488	PP463925	PP463939
3	Eurotiomycetes; Chaetothyriales	Cladophialophora endolichena	31347868	13	4624339	249	50.25	39869	12316	12667	7913	chaetothyriales_odb10	97.4	97.1	0.3	0.4	2.2	10	2	731	135	1.07	29	10	6	4	8	0	1	0	0	0	0	0.28	1.6	0.39	3.53	5.79	PRJNA1083337	SAMN40245487	PP463924	PP463938
8	Eurotiomycetes; Chaetothyriales	Heroptrichiellaceae sp. 2	45858551	15	5790570	189	51.78	63855	18119	18788	11427	chaetothyriales_odb10	99	98.2	0.8	0.1	0.9	7	0	1023	210	1.12	31	5	9	5	7	2	1	0	1	1	0	0	0.18	0	0.94	1.13	PRJNA1083337	SAMN40245491	PP463928	PP463942
7	Eurotiomycetes; Chaetothyriales	Heroptrichiellaceae sp. 1	32627363	10	5274725	357	52.08	40382	13380	13746	8277	chaetothyriales_odb10	97.9	97.6	0.3	0.1	2	17	7	728	143	1.04	24	4	7	6	3	1	0	1	1	1	0	0.2	0	0.27	0.27	0.75	PRJNA1083337	SAMN40245490	PP463927	PP463941
2	Eurotiomycetes; Chaetothyriales	Exophiala sp.	28532384	5	7340568	223	50.87	38843	11988	12386	8267	chaetothyriales_odb10	98	97.7	0.3	0.7	1.3	9	4	677	116	0.94	20	3	9	4	1	1	1	0	0	1	0	0	0.47	0	0.45	0.92	PRJNA1083337	SAMN40245486	PP463923	PP463937
