# Supplementary material for: Genomic features of lichen‐associated black fungi
Source: IUBMB Life. 2024 Dec 22;77(1):e2934. doi: 10.1002/iub.2934 (PMC11664114; doi:10.1002/iub.2934)
Supplement: Supplementary file 9 — Table S4. [file IUB-77-0-s007.xlsx]

## Sheet: NR-PKS_Phylogeny
Database	Tree	Division	Organism	Accession	Main Product	Biosynthetic Class	Publication(s) according to respective Database (MIBiG, NCBI)	Last accessed
Minimum Information about a Biosynthetic Gene cluster (MIBiG)	NR-TIPKS	Ascomycota	Aspergillus flavus	BGC0000006	aflatoxin	Polyketide	See under respective accession number: Minimum Information about a Biosynthetic Gene cluster (2023) (https://mibig.secondarymetabolites.org/). Terlouw, B. R., Blin, K., Navarro-Muñoz, J. C., Avalon, N. E., Chevrette, M. G., et al. (2023) MIBiG 3.0: a community-driven effort to annotate experimentally validated biosynthetic gene clusters. Nucleic Acids Research 51, D603–D610.	2024-02-26
Minimum Information about a Biosynthetic Gene cluster (MIBiG)	NR-TIPKS	Ascomycota	Aspergillus flavus	BGC0000007	aflatoxin	Polyketide	See under respective accession number: Minimum Information about a Biosynthetic Gene cluster (2023) (https://mibig.secondarymetabolites.org/). Terlouw, B. R., Blin, K., Navarro-Muñoz, J. C., Avalon, N. E., Chevrette, M. G., et al. (2023) MIBiG 3.0: a community-driven effort to annotate experimentally validated biosynthetic gene clusters. Nucleic Acids Research 51, D603–D610.	2024-02-26
Minimum Information about a Biosynthetic Gene cluster (MIBiG)	NR-TIPKS	Ascomycota	Aspergillus flavus	BGC0000008	aflatoxin	Polyketide	See under respective accession number: Minimum Information about a Biosynthetic Gene cluster (2023) (https://mibig.secondarymetabolites.org/). Terlouw, B. R., Blin, K., Navarro-Muñoz, J. C., Avalon, N. E., Chevrette, M. G., et al. (2023) MIBiG 3.0: a community-driven effort to annotate experimentally validated biosynthetic gene clusters. Nucleic Acids Research 51, D603–D610.	2024-02-26
Minimum Information about a Biosynthetic Gene cluster (MIBiG)	NR-TIPKS	Ascomycota	Aspergillus nominus	BGC0000009	aflatoxin	Polyketide	See under respective accession number: Minimum Information about a Biosynthetic Gene cluster (2023) (https://mibig.secondarymetabolites.org/). Terlouw, B. R., Blin, K., Navarro-Muñoz, J. C., Avalon, N. E., Chevrette, M. G., et al. (2023) MIBiG 3.0: a community-driven effort to annotate experimentally validated biosynthetic gene clusters. Nucleic Acids Research 51, D603–D610.	2024-02-26
Minimum Information about a Biosynthetic Gene cluster (MIBiG)	NR-TIPKS	Ascomycota	Aspergillus ochraceoroseus	BGC0000011	sterigmatocystin	Polyketide	See under respective accession number: Minimum Information about a Biosynthetic Gene cluster (2023) (https://mibig.secondarymetabolites.org/). Terlouw, B. R., Blin, K., Navarro-Muñoz, J. C., Avalon, N. E., Chevrette, M. G., et al. (2023) MIBiG 3.0: a community-driven effort to annotate experimentally validated biosynthetic gene clusters. Nucleic Acids Research 51, D603–D610.	2024-02-26
Minimum Information about a Biosynthetic Gene cluster (MIBiG)	NR-TIPKS	Ascomycota	Aspergillus nidulans	BGC0000013	alternariol	Polyketide	See under respective accession number: Minimum Information about a Biosynthetic Gene cluster (2023) (https://mibig.secondarymetabolites.org/). Terlouw, B. R., Blin, K., Navarro-Muñoz, J. C., Avalon, N. E., Chevrette, M. G., et al. (2023) MIBiG 3.0: a community-driven effort to annotate experimentally validated biosynthetic gene clusters. Nucleic Acids Research 51, D603–D610.	2024-02-26
Minimum Information about a Biosynthetic Gene cluster (MIBiG)	NR-TIPKS	Ascomycota	Monascus pilosus	BGC0000027	ankaflavin, monascin, monascorubrin, rubropunctatine	Iterative type I polyketide	See under respective accession number: Minimum Information about a Biosynthetic Gene cluster (2023) (https://mibig.secondarymetabolites.org/). Terlouw, B. R., Blin, K., Navarro-Muñoz, J. C., Avalon, N. E., Chevrette, M. G., et al. (2023) MIBiG 3.0: a community-driven effort to annotate experimentally validated biosynthetic gene clusters. Nucleic Acids Research 51, D603–D610.	2024-02-26
Minimum Information about a Biosynthetic Gene cluster (MIBiG)	NR-TIPKS	Ascomycota	Fusarium fujikuroi	BGC0000030	bikaverin	Polyketide	See under respective accession number: Minimum Information about a Biosynthetic Gene cluster (2023) (https://mibig.secondarymetabolites.org/). Terlouw, B. R., Blin, K., Navarro-Muñoz, J. C., Avalon, N. E., Chevrette, M. G., et al. (2023) MIBiG 3.0: a community-driven effort to annotate experimentally validated biosynthetic gene clusters. Nucleic Acids Research 51, D603–D610.	2024-02-26
Minimum Information about a Biosynthetic Gene cluster (MIBiG)	NR-TIPKS	Ascomycota	Aspergillus nidulans	BGC0000037	cichorine	Polyketide	See under respective accession number: Minimum Information about a Biosynthetic Gene cluster (2023) (https://mibig.secondarymetabolites.org/). Terlouw, B. R., Blin, K., Navarro-Muñoz, J. C., Avalon, N. E., Chevrette, M. G., et al. (2023) MIBiG 3.0: a community-driven effort to annotate experimentally validated biosynthetic gene clusters. Nucleic Acids Research 51, D603–D610.	2024-02-26
Minimum Information about a Biosynthetic Gene cluster (MIBiG)	NR-TIPKS	Ascomycota	Aspergillus terreus	BGC0000045 (curS2)	dehydrocurvularin	Polyketide	See under respective accession number: Minimum Information about a Biosynthetic Gene cluster (2023) (https://mibig.secondarymetabolites.org/). Terlouw, B. R., Blin, K., Navarro-Muñoz, J. C., Avalon, N. E., Chevrette, M. G., et al. (2023) MIBiG 3.0: a community-driven effort to annotate experimentally validated biosynthetic gene clusters. Nucleic Acids Research 51, D603–D610.	2024-02-26
Minimum Information about a Biosynthetic Gene cluster (MIBiG)	NR-TIPKS	Ascomycota	Dothistroma septosorum	BGC0000048	dothistromin	Polyketide	See under respective accession number: Minimum Information about a Biosynthetic Gene cluster (2023) (https://mibig.secondarymetabolites.org/). Terlouw, B. R., Blin, K., Navarro-Muñoz, J. C., Avalon, N. E., Chevrette, M. G., et al. (2023) MIBiG 3.0: a community-driven effort to annotate experimentally validated biosynthetic gene clusters. Nucleic Acids Research 51, D603–D610.	2024-02-26
Minimum Information about a Biosynthetic Gene cluster (MIBiG)	NR-TIPKS	Ascomycota	Aspergillus nidulans	BGC0000057	F9775A, F9775B, orsellinic acid	Polyketide	See under respective accession number: Minimum Information about a Biosynthetic Gene cluster (2023) (https://mibig.secondarymetabolites.org/). Terlouw, B. R., Blin, K., Navarro-Muñoz, J. C., Avalon, N. E., Chevrette, M. G., et al. (2023) MIBiG 3.0: a community-driven effort to annotate experimentally validated biosynthetic gene clusters. Nucleic Acids Research 51, D603–D610.	2024-02-26
Minimum Information about a Biosynthetic Gene cluster (MIBiG)	NR-TIPKS	Ascomycota	Hypomyces subiculosus	BGC0000077 (hmp3)	hypothemycin	Polyketide	See under respective accession number: Minimum Information about a Biosynthetic Gene cluster (2023) (https://mibig.secondarymetabolites.org/). Terlouw, B. R., Blin, K., Navarro-Muñoz, J. C., Avalon, N. E., Chevrette, M. G., et al. (2023) MIBiG 3.0: a community-driven effort to annotate experimentally validated biosynthetic gene clusters. Nucleic Acids Research 51, D603–D610.	2024-02-26
Minimum Information about a Biosynthetic Gene cluster (MIBiG)	NR-TIPKS	Ascomycota	Talaromyces marneffei	BGC0000099	monascorubrin	Polyketide	See under respective accession number: Minimum Information about a Biosynthetic Gene cluster (2023) (https://mibig.secondarymetabolites.org/). Terlouw, B. R., Blin, K., Navarro-Muñoz, J. C., Avalon, N. E., Chevrette, M. G., et al. (2023) MIBiG 3.0: a community-driven effort to annotate experimentally validated biosynthetic gene clusters. Nucleic Acids Research 51, D603–D610.	2024-02-26
Minimum Information about a Biosynthetic Gene cluster (MIBiG)	NR-TIPKS	Ascomycota	Penicillium brevicompactum	BGC0000104	mycophenolic acid	Iterative type I polyketide	See under respective accession number: Minimum Information about a Biosynthetic Gene cluster (2023) (https://mibig.secondarymetabolites.org/). Terlouw, B. R., Blin, K., Navarro-Muñoz, J. C., Avalon, N. E., Chevrette, M. G., et al. (2023) MIBiG 3.0: a community-driven effort to annotate experimentally validated biosynthetic gene clusters. Nucleic Acids Research 51, D603–D610.	2024-02-26
Minimum Information about a Biosynthetic Gene cluster (MIBiG)	NR-TIPKS	Ascomycota	Aspergillus nidulans	BGC0000107	naphthopyrone	Polyketide	See under respective accession number: Minimum Information about a Biosynthetic Gene cluster (2023) (https://mibig.secondarymetabolites.org/). Terlouw, B. R., Blin, K., Navarro-Muñoz, J. C., Avalon, N. E., Chevrette, M. G., et al. (2023) MIBiG 3.0: a community-driven effort to annotate experimentally validated biosynthetic gene clusters. Nucleic Acids Research 51, D603–D610.	2024-02-26
Minimum Information about a Biosynthetic Gene cluster (MIBiG)	NR-TIPKS	Ascomycota	Pochonia chlamydosporia	BGC0000134 (Rdc1)	radicicol	Polyketide	See under respective accession number: Minimum Information about a Biosynthetic Gene cluster (2023) (https://mibig.secondarymetabolites.org/). Terlouw, B. R., Blin, K., Navarro-Muñoz, J. C., Avalon, N. E., Chevrette, M. G., et al. (2023) MIBiG 3.0: a community-driven effort to annotate experimentally validated biosynthetic gene clusters. Nucleic Acids Research 51, D603–D610.	2024-02-26
Minimum Information about a Biosynthetic Gene cluster (MIBiG)	NR-TIPKS	Ascomycota	Aspergillus nidulans	BGC0000152	sterigmatocystin	Polyketide	See under respective accession number: Minimum Information about a Biosynthetic Gene cluster (2023) (https://mibig.secondarymetabolites.org/). Terlouw, B. R., Blin, K., Navarro-Muñoz, J. C., Avalon, N. E., Chevrette, M. G., et al. (2023) MIBiG 3.0: a community-driven effort to annotate experimentally validated biosynthetic gene clusters. Nucleic Acids Research 51, D603–D610.	2024-02-26
Minimum Information about a Biosynthetic Gene cluster (MIBiG)	NR-TIPKS	Ascomycota	Talaromyces stipitatus	BGC0000154	stipitatic acid	Iterative type I polyketide	See under respective accession number: Minimum Information about a Biosynthetic Gene cluster (2023) (https://mibig.secondarymetabolites.org/). Terlouw, B. R., Blin, K., Navarro-Muñoz, J. C., Avalon, N. E., Chevrette, M. G., et al. (2023) MIBiG 3.0: a community-driven effort to annotate experimentally validated biosynthetic gene clusters. Nucleic Acids Research 51, D603–D610.	2024-02-26
Minimum Information about a Biosynthetic Gene cluster (MIBiG)	NR-TIPKS	Ascomycota	Aspergillus niger	BGC0000156	TAN-1612, 1-(2,3,5,10-tetrahydroxy-7-methoxy-4-oxo-1,2,3,4-tetrahydroanthracen-2-yl)pentane-2,4-dione, desmethyl TAN-1612	Iterative type I polyketide	See under respective accession number: Minimum Information about a Biosynthetic Gene cluster (2023) (https://mibig.secondarymetabolites.org/). Terlouw, B. R., Blin, K., Navarro-Muñoz, J. C., Avalon, N. E., Chevrette, M. G., et al. (2023) MIBiG 3.0: a community-driven effort to annotate experimentally validated biosynthetic gene clusters. Nucleic Acids Research 51, D603–D610.	2024-02-26
Minimum Information about a Biosynthetic Gene cluster (MIBiG)	NR-TIPKS	Ascomycota	Aspergillus terreus	BGC0000161	isoterrein	Iterative type I polyketide	See under respective accession number: Minimum Information about a Biosynthetic Gene cluster (2023) (https://mibig.secondarymetabolites.org/). Terlouw, B. R., Blin, K., Navarro-Muñoz, J. C., Avalon, N. E., Chevrette, M. G., et al. (2023) MIBiG 3.0: a community-driven effort to annotate experimentally validated biosynthetic gene clusters. Nucleic Acids Research 51, D603–D610.	2024-02-26
Minimum Information about a Biosynthetic Gene cluster (MIBiG)	NR-TIPKS	Ascomycota	Penicillium aethiopicum	BGC0000168	5-hydroxyanthrotainin, 8-O-desmethylanthrotainin, previridicatumtoxin, viridicatumtoxin	Iterative type I polyketide	See under respective accession number: Minimum Information about a Biosynthetic Gene cluster (2023) (https://mibig.secondarymetabolites.org/). Terlouw, B. R., Blin, K., Navarro-Muñoz, J. C., Avalon, N. E., Chevrette, M. G., et al. (2023) MIBiG 3.0: a community-driven effort to annotate experimentally validated biosynthetic gene clusters. Nucleic Acids Research 51, D603–D610.	2024-02-26
Minimum Information about a Biosynthetic Gene cluster (MIBiG)	NR-TIPKS	Ascomycota	Aspergillus nidulans	BGC0000684	asperthecin	Polyketide	See under respective accession number: Minimum Information about a Biosynthetic Gene cluster (2023) (https://mibig.secondarymetabolites.org/). Terlouw, B. R., Blin, K., Navarro-Muñoz, J. C., Avalon, N. E., Chevrette, M. G., et al. (2023) MIBiG 3.0: a community-driven effort to annotate experimentally validated biosynthetic gene clusters. Nucleic Acids Research 51, D603–D610.	2024-02-26
Minimum Information about a Biosynthetic Gene cluster (MIBiG)	NR-TIPKS	Ascomycota	Fusarium graminearum	BGC0001057 (PKS13)	zearalenone	Polyketide	See under respective accession number: Minimum Information about a Biosynthetic Gene cluster (2023) (https://mibig.secondarymetabolites.org/). Terlouw, B. R., Blin, K., Navarro-Muñoz, J. C., Avalon, N. E., Chevrette, M. G., et al. (2023) MIBiG 3.0: a community-driven effort to annotate experimentally validated biosynthetic gene clusters. Nucleic Acids Research 51, D603–D610.	2024-02-26
Minimum Information about a Biosynthetic Gene cluster (MIBiG)	NR-TIPKS	Ascomycota	Aspergillus niger	BGC0001143 (ASPNIDRAFT_56946)	azanigerone A, azanigerone B, azanigerone C, azarigernone D, azarigernone E, azarigernone F	Polyketide	See under respective accession number: Minimum Information about a Biosynthetic Gene cluster (2023) (https://mibig.secondarymetabolites.org/). Terlouw, B. R., Blin, K., Navarro-Muñoz, J. C., Avalon, N. E., Chevrette, M. G., et al. (2023) MIBiG 3.0: a community-driven effort to annotate experimentally validated biosynthetic gene clusters. Nucleic Acids Research 51, D603–D610.	2024-02-26
Minimum Information about a Biosynthetic Gene cluster (MIBiG)	NR-TIPKS	Ascomycota	Trichophyton tonsurans	BGC0001144	neosartoricin B	Polyketide	See under respective accession number: Minimum Information about a Biosynthetic Gene cluster (2023) (https://mibig.secondarymetabolites.org/). Terlouw, B. R., Blin, K., Navarro-Muñoz, J. C., Avalon, N. E., Chevrette, M. G., et al. (2023) MIBiG 3.0: a community-driven effort to annotate experimentally validated biosynthetic gene clusters. Nucleic Acids Research 51, D603–D610.	2024-02-26
Minimum Information about a Biosynthetic Gene cluster (MIBiG)	NR-TIPKS	Ascomycota	Chaetomium globosum	BGC0001219	shanorellin	Polyketide	See under respective accession number: Minimum Information about a Biosynthetic Gene cluster (2023) (https://mibig.secondarymetabolites.org/). Terlouw, B. R., Blin, K., Navarro-Muñoz, J. C., Avalon, N. E., Chevrette, M. G., et al. (2023) MIBiG 3.0: a community-driven effort to annotate experimentally validated biosynthetic gene clusters. Nucleic Acids Research 51, D603–D610.	2024-02-26
Minimum Information about a Biosynthetic Gene cluster (MIBiG)	NR-TIPKS	Ascomycota	Fusarium fujikuroi	BGC0001242	oxyjavanicin	Polyketide	See under respective accession number: Minimum Information about a Biosynthetic Gene cluster (2023) (https://mibig.secondarymetabolites.org/). Terlouw, B. R., Blin, K., Navarro-Muñoz, J. C., Avalon, N. E., Chevrette, M. G., et al. (2023) MIBiG 3.0: a community-driven effort to annotate experimentally validated biosynthetic gene clusters. Nucleic Acids Research 51, D603–D610.	2024-02-26
Minimum Information about a Biosynthetic Gene cluster (MIBiG)	NR-TIPKS	Ascomycota	Lasiodiplodia theobromae	BGC0001245 (lasS2)	lasiodiplodin	Polyketide	See under respective accession number: Minimum Information about a Biosynthetic Gene cluster (2023) (https://mibig.secondarymetabolites.org/). Terlouw, B. R., Blin, K., Navarro-Muñoz, J. C., Avalon, N. E., Chevrette, M. G., et al. (2023) MIBiG 3.0: a community-driven effort to annotate experimentally validated biosynthetic gene clusters. Nucleic Acids Research 51, D603–D610.	2024-02-26
Minimum Information about a Biosynthetic Gene cluster (MIBiG)	NR-TIPKS	Ascomycota	Sarocladium zeae	BGC0001246 (resS2)	trans-resorcylide	Polyketide	See under respective accession number: Minimum Information about a Biosynthetic Gene cluster (2023) (https://mibig.secondarymetabolites.org/). Terlouw, B. R., Blin, K., Navarro-Muñoz, J. C., Avalon, N. E., Chevrette, M. G., et al. (2023) MIBiG 3.0: a community-driven effort to annotate experimentally validated biosynthetic gene clusters. Nucleic Acids Research 51, D603–D610.	2024-02-26
Minimum Information about a Biosynthetic Gene cluster (MIBiG)	NR-TIPKS	Ascomycota	Nodulisporium sp.	BGC0001257	1,3,6,8-tetrahydroxynaphthalene	Polyketide	See under respective accession number: Minimum Information about a Biosynthetic Gene cluster (2023) (https://mibig.secondarymetabolites.org/). Terlouw, B. R., Blin, K., Navarro-Muñoz, J. C., Avalon, N. E., Chevrette, M. G., et al. (2023) MIBiG 3.0: a community-driven effort to annotate experimentally validated biosynthetic gene clusters. Nucleic Acids Research 51, D603–D610.	2024-02-26
Minimum Information about a Biosynthetic Gene cluster (MIBiG)	NR-TIPKS	Ascomycota	Glarea lozoyensis	BGC0001258	1,3,6,8-tetrahydroxynaphthalene	Polyketide	See under respective accession number: Minimum Information about a Biosynthetic Gene cluster (2023) (https://mibig.secondarymetabolites.org/). Terlouw, B. R., Blin, K., Navarro-Muñoz, J. C., Avalon, N. E., Chevrette, M. G., et al. (2023) MIBiG 3.0: a community-driven effort to annotate experimentally validated biosynthetic gene clusters. Nucleic Acids Research 51, D603–D610.	2024-02-26
Minimum Information about a Biosynthetic Gene cluster (MIBiG)	NR-TIPKS	Ascomycota	Cladonia grayi	BGC0001266	grayanic acid	Polyketide	See under respective accession number: Minimum Information about a Biosynthetic Gene cluster (2023) (https://mibig.secondarymetabolites.org/). Terlouw, B. R., Blin, K., Navarro-Muñoz, J. C., Avalon, N. E., Chevrette, M. G., et al. (2023) MIBiG 3.0: a community-driven effort to annotate experimentally validated biosynthetic gene clusters. Nucleic Acids Research 51, D603–D610.	2024-02-26
Minimum Information about a Biosynthetic Gene cluster (MIBiG)	NR-TIPKS	Ascomycota	Monascus ruber	BGC0001338	citrinin	Iterative type I polyketide	See under respective accession number: Minimum Information about a Biosynthetic Gene cluster (2023) (https://mibig.secondarymetabolites.org/). Terlouw, B. R., Blin, K., Navarro-Muñoz, J. C., Avalon, N. E., Chevrette, M. G., et al. (2023) MIBiG 3.0: a community-driven effort to annotate experimentally validated biosynthetic gene clusters. Nucleic Acids Research 51, D603–D610.	2024-02-26
Minimum Information about a Biosynthetic Gene cluster (MIBiG)	NR-TIPKS	Ascomycota	Penicillium roqueforti	BGC0001360	mycophenolic acid	Polyketide	See under respective accession number: Minimum Information about a Biosynthetic Gene cluster (2023) (https://mibig.secondarymetabolites.org/). Terlouw, B. R., Blin, K., Navarro-Muñoz, J. C., Avalon, N. E., Chevrette, M. G., et al. (2023) MIBiG 3.0: a community-driven effort to annotate experimentally validated biosynthetic gene clusters. Nucleic Acids Research 51, D603–D610.	2024-02-26
Minimum Information about a Biosynthetic Gene cluster (MIBiG)	NR-TIPKS	Ascomycota	Penicillium rubens	BGC0001404 (PCH_Pc21g05070)	sorbicillin	Polyketide	See under respective accession number: Minimum Information about a Biosynthetic Gene cluster (2023) (https://mibig.secondarymetabolites.org/). Terlouw, B. R., Blin, K., Navarro-Muñoz, J. C., Avalon, N. E., Chevrette, M. G., et al. (2023) MIBiG 3.0: a community-driven effort to annotate experimentally validated biosynthetic gene clusters. Nucleic Acids Research 51, D603–D610.	2024-02-26
Minimum Information about a Biosynthetic Gene cluster (MIBiG)	NR-TIPKS	Ascomycota	Aspergillus flavus	BGC0001446	asparasone A	Iterative type I polyketide	See under respective accession number: Minimum Information about a Biosynthetic Gene cluster (2023) (https://mibig.secondarymetabolites.org/). Terlouw, B. R., Blin, K., Navarro-Muñoz, J. C., Avalon, N. E., Chevrette, M. G., et al. (2023) MIBiG 3.0: a community-driven effort to annotate experimentally validated biosynthetic gene clusters. Nucleic Acids Research 51, D603–D610.	2024-02-26
Minimum Information about a Biosynthetic Gene cluster (MIBiG)	NR-TIPKS	Ascomycota	Cladonia uncialis subsp. uncialis	BGC0001489	6-hydroxymellein	Polyketide	See under respective accession number: Minimum Information about a Biosynthetic Gene cluster (2023) (https://mibig.secondarymetabolites.org/). Terlouw, B. R., Blin, K., Navarro-Muñoz, J. C., Avalon, N. E., Chevrette, M. G., et al. (2023) MIBiG 3.0: a community-driven effort to annotate experimentally validated biosynthetic gene clusters. Nucleic Acids Research 51, D603–D610.	2024-02-26
Minimum Information about a Biosynthetic Gene cluster (MIBiG)	NR-TIPKS	Ascomycota	Penicillium roqueforti	BGC0001508	andrastin A	Polyketide	See under respective accession number: Minimum Information about a Biosynthetic Gene cluster (2023) (https://mibig.secondarymetabolites.org/). Terlouw, B. R., Blin, K., Navarro-Muñoz, J. C., Avalon, N. E., Chevrette, M. G., et al. (2023) MIBiG 3.0: a community-driven effort to annotate experimentally validated biosynthetic gene clusters. Nucleic Acids Research 51, D603–D610.	2024-02-26
Minimum Information about a Biosynthetic Gene cluster (MIBiG)	NR-TIPKS	Ascomycota	Cercospora beticola	BGC0001541	cercosporin	Polyketide	See under respective accession number: Minimum Information about a Biosynthetic Gene cluster (2023) (https://mibig.secondarymetabolites.org/). Terlouw, B. R., Blin, K., Navarro-Muñoz, J. C., Avalon, N. E., Chevrette, M. G., et al. (2023) MIBiG 3.0: a community-driven effort to annotate experimentally validated biosynthetic gene clusters. Nucleic Acids Research 51, D603–D610.	2024-02-26
Minimum Information about a Biosynthetic Gene cluster (MIBiG)	NR-TIPKS	Ascomycota	Cercospora zeina	BGC0001542	cercosporin	Polyketide	See under respective accession number: Minimum Information about a Biosynthetic Gene cluster (2023) (https://mibig.secondarymetabolites.org/). Terlouw, B. R., Blin, K., Navarro-Muñoz, J. C., Avalon, N. E., Chevrette, M. G., et al. (2023) MIBiG 3.0: a community-driven effort to annotate experimentally validated biosynthetic gene clusters. Nucleic Acids Research 51, D603–D610.	2024-02-26
Minimum Information about a Biosynthetic Gene cluster (MIBiG)	NR-TIPKS	Ascomycota	Talaromyces stipitatus	BGC0001578	duclauxin	Polyketide	See under respective accession number: Minimum Information about a Biosynthetic Gene cluster (2023) (https://mibig.secondarymetabolites.org/). Terlouw, B. R., Blin, K., Navarro-Muñoz, J. C., Avalon, N. E., Chevrette, M. G., et al. (2023) MIBiG 3.0: a community-driven effort to annotate experimentally validated biosynthetic gene clusters. Nucleic Acids Research 51, D603–D610.	2024-02-26
Minimum Information about a Biosynthetic Gene cluster (MIBiG)	NR-TIPKS	Ascomycota	Penicillium roqueforti	BGC0001677	mycophenolic acid	Polyketide	See under respective accession number: Minimum Information about a Biosynthetic Gene cluster (2023) (https://mibig.secondarymetabolites.org/). Terlouw, B. R., Blin, K., Navarro-Muñoz, J. C., Avalon, N. E., Chevrette, M. G., et al. (2023) MIBiG 3.0: a community-driven effort to annotate experimentally validated biosynthetic gene clusters. Nucleic Acids Research 51, D603–D610.	2024-02-26
Minimum Information about a Biosynthetic Gene cluster (MIBiG)	NR-TIPKS	Ascomycota	Aspergillus novofumigatus	BGC0001708	novofumigatonin	Polyketide	See under respective accession number: Minimum Information about a Biosynthetic Gene cluster (2023) (https://mibig.secondarymetabolites.org/). Terlouw, B. R., Blin, K., Navarro-Muñoz, J. C., Avalon, N. E., Chevrette, M. G., et al. (2023) MIBiG 3.0: a community-driven effort to annotate experimentally validated biosynthetic gene clusters. Nucleic Acids Research 51, D603–D610.	2024-02-26
Minimum Information about a Biosynthetic Gene cluster (MIBiG)	NR-TIPKS	Ascomycota	Aspergillus nidulans	BGC0001722	aspernidine A	Polyketide	See under respective accession number: Minimum Information about a Biosynthetic Gene cluster (2023) (https://mibig.secondarymetabolites.org/). Terlouw, B. R., Blin, K., Navarro-Muñoz, J. C., Avalon, N. E., Chevrette, M. G., et al. (2023) MIBiG 3.0: a community-driven effort to annotate experimentally validated biosynthetic gene clusters. Nucleic Acids Research 51, D603–D610.	2024-02-26
Minimum Information about a Biosynthetic Gene cluster (MIBiG)	NR-TIPKS	Ascomycota	Penicillium brasilianum	BGC0001729	paraherquonin	Polyketide	See under respective accession number: Minimum Information about a Biosynthetic Gene cluster (2023) (https://mibig.secondarymetabolites.org/). Terlouw, B. R., Blin, K., Navarro-Muñoz, J. C., Avalon, N. E., Chevrette, M. G., et al. (2023) MIBiG 3.0: a community-driven effort to annotate experimentally validated biosynthetic gene clusters. Nucleic Acids Research 51, D603–D610.	2024-02-26
Minimum Information about a Biosynthetic Gene cluster (MIBiG)	NR-TIPKS	Ascomycota	Sarocladium sp. 'schorii'	BGC0001827	xenovulene A	Polyketide	See under respective accession number: Minimum Information about a Biosynthetic Gene cluster (2023) (https://mibig.secondarymetabolites.org/). Terlouw, B. R., Blin, K., Navarro-Muñoz, J. C., Avalon, N. E., Chevrette, M. G., et al. (2023) MIBiG 3.0: a community-driven effort to annotate experimentally validated biosynthetic gene clusters. Nucleic Acids Research 51, D603–D610.	2024-02-26
Minimum Information about a Biosynthetic Gene cluster (MIBiG)	NR-TIPKS	Ascomycota	Trichoderma harzianum	BGC0001854 (THAR02_06938)	tricholignan A	Iterative type I polyketide	See under respective accession number: Minimum Information about a Biosynthetic Gene cluster (2023) (https://mibig.secondarymetabolites.org/). Terlouw, B. R., Blin, K., Navarro-Muñoz, J. C., Avalon, N. E., Chevrette, M. G., et al. (2023) MIBiG 3.0: a community-driven effort to annotate experimentally validated biosynthetic gene clusters. Nucleic Acids Research 51, D603–D610.	2024-02-26
Minimum Information about a Biosynthetic Gene cluster (MIBiG)	NR-TIPKS	Ascomycota	Parastagonospora nodorum	BGC0001865	elsinochrome C	Iterative type I polyketide	See under respective accession number: Minimum Information about a Biosynthetic Gene cluster (2023) (https://mibig.secondarymetabolites.org/). Terlouw, B. R., Blin, K., Navarro-Muñoz, J. C., Avalon, N. E., Chevrette, M. G., et al. (2023) MIBiG 3.0: a community-driven effort to annotate experimentally validated biosynthetic gene clusters. Nucleic Acids Research 51, D603–D610.	2024-02-26
Minimum Information about a Biosynthetic Gene cluster (MIBiG)	NR-TIPKS	Ascomycota	Claviceps purpurea	BGC0001886	secalonic acids	Polyketide	See under respective accession number: Minimum Information about a Biosynthetic Gene cluster (2023) (https://mibig.secondarymetabolites.org/). Terlouw, B. R., Blin, K., Navarro-Muñoz, J. C., Avalon, N. E., Chevrette, M. G., et al. (2023) MIBiG 3.0: a community-driven effort to annotate experimentally validated biosynthetic gene clusters. Nucleic Acids Research 51, D603–D610.	2024-02-26
Minimum Information about a Biosynthetic Gene cluster (MIBiG)	NR-TIPKS	Ascomycota	Daldinia eschscholzii	BGC0001906	naphthalene	Polyketide	See under respective accession number: Minimum Information about a Biosynthetic Gene cluster (2023) (https://mibig.secondarymetabolites.org/). Terlouw, B. R., Blin, K., Navarro-Muñoz, J. C., Avalon, N. E., Chevrette, M. G., et al. (2023) MIBiG 3.0: a community-driven effort to annotate experimentally validated biosynthetic gene clusters. Nucleic Acids Research 51, D603–D610.	2024-02-26
Minimum Information about a Biosynthetic Gene cluster (MIBiG)	NR-TIPKS	Ascomycota	Pyricularia oryzae	BGC0002154	1,3,5,8-tetrahydroxynapthalene, 1-(alpha-l-(2-O-methyl)-6-deoxymannopyranosyloxy)-3,6,8-trimethoxynaphthalene	Polyketide	See under respective accession number: Minimum Information about a Biosynthetic Gene cluster (2023) (https://mibig.secondarymetabolites.org/). Terlouw, B. R., Blin, K., Navarro-Muñoz, J. C., Avalon, N. E., Chevrette, M. G., et al. (2023) MIBiG 3.0: a community-driven effort to annotate experimentally validated biosynthetic gene clusters. Nucleic Acids Research 51, D603–D610.	2024-02-26
Minimum Information about a Biosynthetic Gene cluster (MIBiG)	NR-TIPKS	Ascomycota	Pyricularia oryzae	BGC0002158	tenuazonic acid	Polyketide	See under respective accession number: Minimum Information about a Biosynthetic Gene cluster (2023) (https://mibig.secondarymetabolites.org/). Terlouw, B. R., Blin, K., Navarro-Muñoz, J. C., Avalon, N. E., Chevrette, M. G., et al. (2023) MIBiG 3.0: a community-driven effort to annotate experimentally validated biosynthetic gene clusters. Nucleic Acids Research 51, D603–D610.	2024-02-26
Minimum Information about a Biosynthetic Gene cluster (MIBiG)	NR-TIPKS	Ascomycota	Pestalotiopsis fici	BGC0002161	scytalone T3HN	Polyketide	See under respective accession number: Minimum Information about a Biosynthetic Gene cluster (2023) (https://mibig.secondarymetabolites.org/). Terlouw, B. R., Blin, K., Navarro-Muñoz, J. C., Avalon, N. E., Chevrette, M. G., et al. (2023) MIBiG 3.0: a community-driven effort to annotate experimentally validated biosynthetic gene clusters. Nucleic Acids Research 51, D603–D610.	2024-02-26
Minimum Information about a Biosynthetic Gene cluster (MIBiG)	NR-TIPKS	Ascomycota	Aspergillus oryzae	BGC0002175	YWA1	Polyketide	See under respective accession number: Minimum Information about a Biosynthetic Gene cluster (2023) (https://mibig.secondarymetabolites.org/). Terlouw, B. R., Blin, K., Navarro-Muñoz, J. C., Avalon, N. E., Chevrette, M. G., et al. (2023) MIBiG 3.0: a community-driven effort to annotate experimentally validated biosynthetic gene clusters. Nucleic Acids Research 51, D603–D610.	2024-02-26
Minimum Information about a Biosynthetic Gene cluster (MIBiG)	NR-TIPKS	Ascomycota	Ustilaginoidea virens	BGC0002177	ustilaginoidin A, ustilaginoidin D, ustilaginoidin E, ustilaginoidin F, ustilaginoidin G, ustilaginoidin M, ustilaginoidin N, ustilaginoidin O	Polyketide	See under respective accession number: Minimum Information about a Biosynthetic Gene cluster (2023) (https://mibig.secondarymetabolites.org/). Terlouw, B. R., Blin, K., Navarro-Muñoz, J. C., Avalon, N. E., Chevrette, M. G., et al. (2023) MIBiG 3.0: a community-driven effort to annotate experimentally validated biosynthetic gene clusters. Nucleic Acids Research 51, D603–D610.	2024-02-26
Minimum Information about a Biosynthetic Gene cluster (MIBiG)	NR-TIPKS	Ascomycota	Pochonia chlamydosporia	BGC0002187 (VFPPC_08964)	monocillin II, monocillin IV, monocillin V, monocillin VI, monocillin VII, monorden D, pochonin M	Polyketide	See under respective accession number: Minimum Information about a Biosynthetic Gene cluster (2023) (https://mibig.secondarymetabolites.org/). Terlouw, B. R., Blin, K., Navarro-Muñoz, J. C., Avalon, N. E., Chevrette, M. G., et al. (2023) MIBiG 3.0: a community-driven effort to annotate experimentally validated biosynthetic gene clusters. Nucleic Acids Research 51, D603–D610.	2024-02-26
Minimum Information about a Biosynthetic Gene cluster (MIBiG)	NR-TIPKS	Ascomycota	Penicillium crustosum	BGC0002196 (QBK15044)	clavatol	Polyketide	See under respective accession number: Minimum Information about a Biosynthetic Gene cluster (2023) (https://mibig.secondarymetabolites.org/). Terlouw, B. R., Blin, K., Navarro-Muñoz, J. C., Avalon, N. E., Chevrette, M. G., et al. (2023) MIBiG 3.0: a community-driven effort to annotate experimentally validated biosynthetic gene clusters. Nucleic Acids Research 51, D603–D610.	2024-02-26
Minimum Information about a Biosynthetic Gene cluster (MIBiG)	NR-TIPKS	Ascomycota	Aspergillus ustus	BGC0002209	ustethylin A	Polyketide	See under respective accession number: Minimum Information about a Biosynthetic Gene cluster (2023) (https://mibig.secondarymetabolites.org/). Terlouw, B. R., Blin, K., Navarro-Muñoz, J. C., Avalon, N. E., Chevrette, M. G., et al. (2023) MIBiG 3.0: a community-driven effort to annotate experimentally validated biosynthetic gene clusters. Nucleic Acids Research 51, D603–D610.	2024-02-26
Minimum Information about a Biosynthetic Gene cluster (MIBiG)	NR-TIPKS	Ascomycota	Endocarpon pusillum	BGC0002215	HEx-pks23 polyketide	Polyketide	See under respective accession number: Minimum Information about a Biosynthetic Gene cluster (2023) (https://mibig.secondarymetabolites.org/). Terlouw, B. R., Blin, K., Navarro-Muñoz, J. C., Avalon, N. E., Chevrette, M. G., et al. (2023) MIBiG 3.0: a community-driven effort to annotate experimentally validated biosynthetic gene clusters. Nucleic Acids Research 51, D603–D610.	2024-02-26
Minimum Information about a Biosynthetic Gene cluster (MIBiG)	NR-TIPKS	Ascomycota	Aspergillus oryzae	BGC0002236	8-methyldiaporthin	Polyketide	See under respective accession number: Minimum Information about a Biosynthetic Gene cluster (2023) (https://mibig.secondarymetabolites.org/). Terlouw, B. R., Blin, K., Navarro-Muñoz, J. C., Avalon, N. E., Chevrette, M. G., et al. (2023) MIBiG 3.0: a community-driven effort to annotate experimentally validated biosynthetic gene clusters. Nucleic Acids Research 51, D603–D610.	2024-02-26
Minimum Information about a Biosynthetic Gene cluster (MIBiG)	NR-TIPKS	Ascomycota	Aspergillus oryzae	BGC0002237	dichlorodiaporthin	Polyketide	See under respective accession number: Minimum Information about a Biosynthetic Gene cluster (2023) (https://mibig.secondarymetabolites.org/). Terlouw, B. R., Blin, K., Navarro-Muñoz, J. C., Avalon, N. E., Chevrette, M. G., et al. (2023) MIBiG 3.0: a community-driven effort to annotate experimentally validated biosynthetic gene clusters. Nucleic Acids Research 51, D603–D610.	2024-02-26
Minimum Information about a Biosynthetic Gene cluster (MIBiG)	NR-TIPKS	Ascomycota	Aspergillus sp.	BGC0002253	(+)-semivioxanthin, semivioxanthin, waikikiamide A, waikikiamide B, waikikiamide C	Polyketide	See under respective accession number: Minimum Information about a Biosynthetic Gene cluster (2023) (https://mibig.secondarymetabolites.org/). Terlouw, B. R., Blin, K., Navarro-Muñoz, J. C., Avalon, N. E., Chevrette, M. G., et al. (2023) MIBiG 3.0: a community-driven effort to annotate experimentally validated biosynthetic gene clusters. Nucleic Acids Research 51, D603–D610.	2024-02-26
Minimum Information about a Biosynthetic Gene cluster (MIBiG)	NR-TIPKS	Ascomycota	Aschersonia paraphysata	BGC0002301	(P)-ustilaginoidin A	Polyketide	See under respective accession number: Minimum Information about a Biosynthetic Gene cluster (2023) (https://mibig.secondarymetabolites.org/). Terlouw, B. R., Blin, K., Navarro-Muñoz, J. C., Avalon, N. E., Chevrette, M. G., et al. (2023) MIBiG 3.0: a community-driven effort to annotate experimentally validated biosynthetic gene clusters. Nucleic Acids Research 51, D603–D610.	2024-02-26
Minimum Information about a Biosynthetic Gene cluster (MIBiG)	NR-TIPKS	Ascomycota	Colletotrichum higginsianum	BGC0002429	higginsianin B	Polyketide	See under respective accession number: Minimum Information about a Biosynthetic Gene cluster (2023) (https://mibig.secondarymetabolites.org/). Terlouw, B. R., Blin, K., Navarro-Muñoz, J. C., Avalon, N. E., Chevrette, M. G., et al. (2023) MIBiG 3.0: a community-driven effort to annotate experimentally validated biosynthetic gene clusters. Nucleic Acids Research 51, D603–D610.	2024-02-26
Minimum Information about a Biosynthetic Gene cluster (MIBiG)	NR-TIPKS	Ascomycota	Cladonia uncialis subsp. uncialis	BGC0002483	usnic acid	Polyketide	See under respective accession number: Minimum Information about a Biosynthetic Gene cluster (2023) (https://mibig.secondarymetabolites.org/). Terlouw, B. R., Blin, K., Navarro-Muñoz, J. C., Avalon, N. E., Chevrette, M. G., et al. (2023) MIBiG 3.0: a community-driven effort to annotate experimentally validated biosynthetic gene clusters. Nucleic Acids Research 51, D603–D610.	2024-02-26
Minimum Information about a Biosynthetic Gene cluster (MIBiG)	NR-TIPKS	Ascomycota	Aspergillus sp.	BGC0002537	emeridone F	Polyketide	See under respective accession number: Minimum Information about a Biosynthetic Gene cluster (2023) (https://mibig.secondarymetabolites.org/). Terlouw, B. R., Blin, K., Navarro-Muñoz, J. C., Avalon, N. E., Chevrette, M. G., et al. (2023) MIBiG 3.0: a community-driven effort to annotate experimentally validated biosynthetic gene clusters. Nucleic Acids Research 51, D603–D610.	2024-02-26
Minimum Information about a Biosynthetic Gene cluster (MIBiG)	NR-TIPKS	Ascomycota	Fusarium graminearum	BGC0002594	orcinol, orsellinic acid	Polyketide	See under respective accession number: Minimum Information about a Biosynthetic Gene cluster (2023) (https://mibig.secondarymetabolites.org/). Terlouw, B. R., Blin, K., Navarro-Muñoz, J. C., Avalon, N. E., Chevrette, M. G., et al. (2023) MIBiG 3.0: a community-driven effort to annotate experimentally validated biosynthetic gene clusters. Nucleic Acids Research 51, D603–D610.	2024-02-26
Minimum Information about a Biosynthetic Gene cluster (MIBiG)	NR-TIPKS	Ascomycota	Claviceps purpurea	BGC0002596	lecanoric acid	Polyketide	See under respective accession number: Minimum Information about a Biosynthetic Gene cluster (2023) (https://mibig.secondarymetabolites.org/). Terlouw, B. R., Blin, K., Navarro-Muñoz, J. C., Avalon, N. E., Chevrette, M. G., et al. (2023) MIBiG 3.0: a community-driven effort to annotate experimentally validated biosynthetic gene clusters. Nucleic Acids Research 51, D603–D610.	2024-02-26
Minimum Information about a Biosynthetic Gene cluster (MIBiG)	NR-TIPKS	Ascomycota	Aspergillus versicolor	BGC0002603	chevalone E	Polyketide	See under respective accession number: Minimum Information about a Biosynthetic Gene cluster (2023) (https://mibig.secondarymetabolites.org/). Terlouw, B. R., Blin, K., Navarro-Muñoz, J. C., Avalon, N. E., Chevrette, M. G., et al. (2023) MIBiG 3.0: a community-driven effort to annotate experimentally validated biosynthetic gene clusters. Nucleic Acids Research 51, D603–D610.	2024-02-26
Minimum Information about a Biosynthetic Gene cluster (MIBiG)	NR-TIPKS	Ascomycota	Aspergillus felis	BGC0002604	sartorypyrone A	Polyketide	See under respective accession number: Minimum Information about a Biosynthetic Gene cluster (2023) (https://mibig.secondarymetabolites.org/). Terlouw, B. R., Blin, K., Navarro-Muñoz, J. C., Avalon, N. E., Chevrette, M. G., et al. (2023) MIBiG 3.0: a community-driven effort to annotate experimentally validated biosynthetic gene clusters. Nucleic Acids Research 51, D603–D610.	2024-02-26
Minimum Information about a Biosynthetic Gene cluster (MIBiG)	NR-TIPKS	Ascomycota	Penicillium roqueforti	BGC0002616	mycophenolic acid	Polyketide	See under respective accession number: Minimum Information about a Biosynthetic Gene cluster (2023) (https://mibig.secondarymetabolites.org/). Terlouw, B. R., Blin, K., Navarro-Muñoz, J. C., Avalon, N. E., Chevrette, M. G., et al. (2023) MIBiG 3.0: a community-driven effort to annotate experimentally validated biosynthetic gene clusters. Nucleic Acids Research 51, D603–D610.	2024-02-26
Minimum Information about a Biosynthetic Gene cluster (MIBiG)	NR-TIPKS	Ascomycota	Penicillium brevicompactum	BGC0002619	mycophenolic acid	Polyketide	See under respective accession number: Minimum Information about a Biosynthetic Gene cluster (2023) (https://mibig.secondarymetabolites.org/). Terlouw, B. R., Blin, K., Navarro-Muñoz, J. C., Avalon, N. E., Chevrette, M. G., et al. (2023) MIBiG 3.0: a community-driven effort to annotate experimentally validated biosynthetic gene clusters. Nucleic Acids Research 51, D603–D610.	2024-02-26
Minimum Information about a Biosynthetic Gene cluster (MIBiG)	NR-TIPKS	Ascomycota	Aspergillus hancockii	BGC0002646	hancockinone A	Polyketide	See under respective accession number: Minimum Information about a Biosynthetic Gene cluster (2023) (https://mibig.secondarymetabolites.org/). Terlouw, B. R., Blin, K., Navarro-Muñoz, J. C., Avalon, N. E., Chevrette, M. G., et al. (2023) MIBiG 3.0: a community-driven effort to annotate experimentally validated biosynthetic gene clusters. Nucleic Acids Research 51, D603–D610.	2024-02-26
Minimum Information about a Biosynthetic Gene cluster (MIBiG)	NR-TIPKS	Ascomycota	Fusarium graminearum	BGC0002709	aurofusarin	Polyketide	See under respective accession number: Minimum Information about a Biosynthetic Gene cluster (2023) (https://mibig.secondarymetabolites.org/). Terlouw, B. R., Blin, K., Navarro-Muñoz, J. C., Avalon, N. E., Chevrette, M. G., et al. (2023) MIBiG 3.0: a community-driven effort to annotate experimentally validated biosynthetic gene clusters. Nucleic Acids Research 51, D603–D610.	2024-02-26
Minimum Information about a Biosynthetic Gene cluster (MIBiG)	NR-TIPKS	Ascomycota	Aspergillus terreus	BGC0002734	2,4-dihydroxy-5,6-dimethyl benzaldehyde	Polyketide	See under respective accession number: Minimum Information about a Biosynthetic Gene cluster (2023) (https://mibig.secondarymetabolites.org/). Terlouw, B. R., Blin, K., Navarro-Muñoz, J. C., Avalon, N. E., Chevrette, M. G., et al. (2023) MIBiG 3.0: a community-driven effort to annotate experimentally validated biosynthetic gene clusters. Nucleic Acids Research 51, D603–D610.	2024-02-26
Minimum Information about a Biosynthetic Gene cluster (MIBiG)	full TIPKS, NR-TIPKS	Ascomycota	Alternaria alternata	BGC0000003	AF-toxin	Polyketide	See under respective accession number: Minimum Information about a Biosynthetic Gene cluster (2023) (https://mibig.secondarymetabolites.org/). Terlouw, B. R., Blin, K., Navarro-Muñoz, J. C., Avalon, N. E., Chevrette, M. G., et al. (2023) MIBiG 3.0: a community-driven effort to annotate experimentally validated biosynthetic gene clusters. Nucleic Acids Research 51, D603–D610.	2024-02-26
Minimum Information about a Biosynthetic Gene cluster (MIBiG)	full TIPKS NR-TIPKS	Ascomycota	Alternaria solani	BGC0000012	alternapyrone	Polyketide	See under respective accession number: Minimum Information about a Biosynthetic Gene cluster (2023) (https://mibig.secondarymetabolites.org/). Terlouw, B. R., Blin, K., Navarro-Muñoz, J. C., Avalon, N. E., Chevrette, M. G., et al. (2023) MIBiG 3.0: a community-driven effort to annotate experimentally validated biosynthetic gene clusters. Nucleic Acids Research 51, D603–D610.	2024-02-26
Minimum Information about a Biosynthetic Gene cluster (MIBiG)	full TIPKS NR-TIPKS	Ascomycota	Aspergillus nidulans	BGC0000022	asperfuranone	Polyketide	See under respective accession number: Minimum Information about a Biosynthetic Gene cluster (2023) (https://mibig.secondarymetabolites.org/). Terlouw, B. R., Blin, K., Navarro-Muñoz, J. C., Avalon, N. E., Chevrette, M. G., et al. (2023) MIBiG 3.0: a community-driven effort to annotate experimentally validated biosynthetic gene clusters. Nucleic Acids Research 51, D603–D610.	2024-02-26
Minimum Information about a Biosynthetic Gene cluster (MIBiG)	full TIPKS NR-TIPKS	Ascomycota	Penicillium citrinum	BGC0000039 (mlcA)	compactin	Polyketide	See under respective accession number: Minimum Information about a Biosynthetic Gene cluster (2023) (https://mibig.secondarymetabolites.org/). Terlouw, B. R., Blin, K., Navarro-Muñoz, J. C., Avalon, N. E., Chevrette, M. G., et al. (2023) MIBiG 3.0: a community-driven effort to annotate experimentally validated biosynthetic gene clusters. Nucleic Acids Research 51, D603–D610.	2024-02-26
Minimum Information about a Biosynthetic Gene cluster (MIBiG)	full TIPKS NR-TIPKS	Ascomycota	Penicillium citrinum	BGC0000039 (mlcB)	compactin	Polyketide	See under respective accession number: Minimum Information about a Biosynthetic Gene cluster (2023) (https://mibig.secondarymetabolites.org/). Terlouw, B. R., Blin, K., Navarro-Muñoz, J. C., Avalon, N. E., Chevrette, M. G., et al. (2023) MIBiG 3.0: a community-driven effort to annotate experimentally validated biosynthetic gene clusters. Nucleic Acids Research 51, D603–D610.	2024-02-26
Minimum Information about a Biosynthetic Gene cluster (MIBiG)	full TIPKS NR-TIPKS	Ascomycota	Aspergillus terreus	BGC0000045 (curS1)	dehydrocurvularin	Polyketide	See under respective accession number: Minimum Information about a Biosynthetic Gene cluster (2023) (https://mibig.secondarymetabolites.org/). Terlouw, B. R., Blin, K., Navarro-Muñoz, J. C., Avalon, N. E., Chevrette, M. G., et al. (2023) MIBiG 3.0: a community-driven effort to annotate experimentally validated biosynthetic gene clusters. Nucleic Acids Research 51, D603–D610.	2024-02-26
Minimum Information about a Biosynthetic Gene cluster (MIBiG)	full TIPKS NR-TIPKS	Ascomycota	Alternaria brassicicola	BGC0000046	depudecin	Iterative type I polyketide	See under respective accession number: Minimum Information about a Biosynthetic Gene cluster (2023) (https://mibig.secondarymetabolites.org/). Terlouw, B. R., Blin, K., Navarro-Muñoz, J. C., Avalon, N. E., Chevrette, M. G., et al. (2023) MIBiG 3.0: a community-driven effort to annotate experimentally validated biosynthetic gene clusters. Nucleic Acids Research 51, D603–D610.	2024-02-26
Minimum Information about a Biosynthetic Gene cluster (MIBiG)	full TIPKS NR-TIPKS	Ascomycota	Fusarium verticilloides	BGC0000062	fumonisin B1	Polyketide	See under respective accession number: Minimum Information about a Biosynthetic Gene cluster (2023) (https://mibig.secondarymetabolites.org/). Terlouw, B. R., Blin, K., Navarro-Muñoz, J. C., Avalon, N. E., Chevrette, M. G., et al. (2023) MIBiG 3.0: a community-driven effort to annotate experimentally validated biosynthetic gene clusters. Nucleic Acids Research 51, D603–D610.	2024-02-26
Minimum Information about a Biosynthetic Gene cluster (MIBiG)	full TIPKS NR-TIPKS	Ascomycota	Fusarium oxysporum	BGC0000063	fumonisin	Polyketide	See under respective accession number: Minimum Information about a Biosynthetic Gene cluster (2023) (https://mibig.secondarymetabolites.org/). Terlouw, B. R., Blin, K., Navarro-Muñoz, J. C., Avalon, N. E., Chevrette, M. G., et al. (2023) MIBiG 3.0: a community-driven effort to annotate experimentally validated biosynthetic gene clusters. Nucleic Acids Research 51, D603–D610.	2024-02-26
Minimum Information about a Biosynthetic Gene cluster (MIBiG)	full TIPKS NR-TIPKS	Ascomycota	Fusarium	BGC0000064	fusarin	Polyketide	See under respective accession number: Minimum Information about a Biosynthetic Gene cluster (2023) (https://mibig.secondarymetabolites.org/). Terlouw, B. R., Blin, K., Navarro-Muñoz, J. C., Avalon, N. E., Chevrette, M. G., et al. (2023) MIBiG 3.0: a community-driven effort to annotate experimentally validated biosynthetic gene clusters. Nucleic Acids Research 51, D603–D610.	2024-02-26
Minimum Information about a Biosynthetic Gene cluster (MIBiG)	full TIPKS NR-TIPKS	Ascomycota	Hypomyces subiculosus	BGC0000077 (hmp8)	hypothemycin	Polyketide	See under respective accession number: Minimum Information about a Biosynthetic Gene cluster (2023) (https://mibig.secondarymetabolites.org/). Terlouw, B. R., Blin, K., Navarro-Muñoz, J. C., Avalon, N. E., Chevrette, M. G., et al. (2023) MIBiG 3.0: a community-driven effort to annotate experimentally validated biosynthetic gene clusters. Nucleic Acids Research 51, D603–D610.	2024-02-26
Minimum Information about a Biosynthetic Gene cluster (MIBiG)	full TIPKS NR-TIPKS	Ascomycota	Aspergillus terreus	BGC0000088	monacolin K	Polyketide	See under respective accession number: Minimum Information about a Biosynthetic Gene cluster (2023) (https://mibig.secondarymetabolites.org/). Terlouw, B. R., Blin, K., Navarro-Muñoz, J. C., Avalon, N. E., Chevrette, M. G., et al. (2023) MIBiG 3.0: a community-driven effort to annotate experimentally validated biosynthetic gene clusters. Nucleic Acids Research 51, D603–D610.	2024-02-26
Minimum Information about a Biosynthetic Gene cluster (MIBiG)	full TIPKS NR-TIPKS	Ascomycota	Monascus pilosus	BGC0000098 (mkA)	monacolin K	Polyketide	See under respective accession number: Minimum Information about a Biosynthetic Gene cluster (2023) (https://mibig.secondarymetabolites.org/). Terlouw, B. R., Blin, K., Navarro-Muñoz, J. C., Avalon, N. E., Chevrette, M. G., et al. (2023) MIBiG 3.0: a community-driven effort to annotate experimentally validated biosynthetic gene clusters. Nucleic Acids Research 51, D603–D610.	2024-02-26
Minimum Information about a Biosynthetic Gene cluster (MIBiG)	full TIPKS NR-TIPKS	Ascomycota	Monascus pilosus	BGC0000098 (mkB)	monacolin K	Polyketide	See under respective accession number: Minimum Information about a Biosynthetic Gene cluster (2023) (https://mibig.secondarymetabolites.org/). Terlouw, B. R., Blin, K., Navarro-Muñoz, J. C., Avalon, N. E., Chevrette, M. G., et al. (2023) MIBiG 3.0: a community-driven effort to annotate experimentally validated biosynthetic gene clusters. Nucleic Acids Research 51, D603–D610.	2024-02-26
Minimum Information about a Biosynthetic Gene cluster (MIBiG)	full TIPKS NR-TIPKS	Ascomycota	Aspergillus fumigatus	BGC0000129	pyripyropene A	Polyketide	See under respective accession number: Minimum Information about a Biosynthetic Gene cluster (2023) (https://mibig.secondarymetabolites.org/). Terlouw, B. R., Blin, K., Navarro-Muñoz, J. C., Avalon, N. E., Chevrette, M. G., et al. (2023) MIBiG 3.0: a community-driven effort to annotate experimentally validated biosynthetic gene clusters. Nucleic Acids Research 51, D603–D610.	2024-02-26
Minimum Information about a Biosynthetic Gene cluster (MIBiG)	full TIPKS NR-TIPKS	Ascomycota	Pochonia chlamydosporia	BGC0000134 (Rdc5)	radicicol	Polyketide	See under respective accession number: Minimum Information about a Biosynthetic Gene cluster (2023) (https://mibig.secondarymetabolites.org/). Terlouw, B. R., Blin, K., Navarro-Muñoz, J. C., Avalon, N. E., Chevrette, M. G., et al. (2023) MIBiG 3.0: a community-driven effort to annotate experimentally validated biosynthetic gene clusters. Nucleic Acids Research 51, D603–D610.	2024-02-26
Minimum Information about a Biosynthetic Gene cluster (MIBiG)	full TIPKS NR-TIPKS	Ascomycota	Alternaria solani	BGC0000146	solanapyrone D	Polyketide	See under respective accession number: Minimum Information about a Biosynthetic Gene cluster (2023) (https://mibig.secondarymetabolites.org/). Terlouw, B. R., Blin, K., Navarro-Muñoz, J. C., Avalon, N. E., Chevrette, M. G., et al. (2023) MIBiG 3.0: a community-driven effort to annotate experimentally validated biosynthetic gene clusters. Nucleic Acids Research 51, D603–D610.	2024-02-26
Minimum Information about a Biosynthetic Gene cluster (MIBiG)	full TIPKS NR-TIPKS	Ascomycota	Fusarium heterosporum	BGC0000992	(3R,5S)-5-(4-hydroxybenzyl)-3-methyl-3-((2E,4E,6E,8E,10E)-4,8,10-trimethyldodeca-2,4,6,8,10-pentaenoyl)pyrrolidine-2,4-dione, fusaridione A	Polyketide	See under respective accession number: Minimum Information about a Biosynthetic Gene cluster (2023) (https://mibig.secondarymetabolites.org/). Terlouw, B. R., Blin, K., Navarro-Muñoz, J. C., Avalon, N. E., Chevrette, M. G., et al. (2023) MIBiG 3.0: a community-driven effort to annotate experimentally validated biosynthetic gene clusters. Nucleic Acids Research 51, D603–D610.	2024-02-26
Minimum Information about a Biosynthetic Gene cluster (MIBiG)	full TIPKS NR-TIPKS	Ascomycota	Metarhizium	BGC0001026	NG-391	Polyketide	See under respective accession number: Minimum Information about a Biosynthetic Gene cluster (2023) (https://mibig.secondarymetabolites.org/). Terlouw, B. R., Blin, K., Navarro-Muñoz, J. C., Avalon, N. E., Chevrette, M. G., et al. (2023) MIBiG 3.0: a community-driven effort to annotate experimentally validated biosynthetic gene clusters. Nucleic Acids Research 51, D603–D610.	2024-02-26
Minimum Information about a Biosynthetic Gene cluster (MIBiG)	full TIPKS NR-TIPKS	Ascomycota	Penicillium nordicum	BGC0001030	ochratoxin A	Polyketide	See under respective accession number: Minimum Information about a Biosynthetic Gene cluster (2023) (https://mibig.secondarymetabolites.org/). Terlouw, B. R., Blin, K., Navarro-Muñoz, J. C., Avalon, N. E., Chevrette, M. G., et al. (2023) MIBiG 3.0: a community-driven effort to annotate experimentally validated biosynthetic gene clusters. Nucleic Acids Research 51, D603–D610.	2024-02-26
Minimum Information about a Biosynthetic Gene cluster (MIBiG)	full TIPKS NR-TIPKS	Ascomycota	Glarea lozoyensis	BGC0001035	pneumocandin A0, pneumocandin B0	Polyketide	See under respective accession number: Minimum Information about a Biosynthetic Gene cluster (2023) (https://mibig.secondarymetabolites.org/). Terlouw, B. R., Blin, K., Navarro-Muñoz, J. C., Avalon, N. E., Chevrette, M. G., et al. (2023) MIBiG 3.0: a community-driven effort to annotate experimentally validated biosynthetic gene clusters. Nucleic Acids Research 51, D603–D610.	2024-02-26
Minimum Information about a Biosynthetic Gene cluster (MIBiG)	full TIPKS NR-TIPKS	Ascomycota	Aspergillus fumigatus	BGC0001037	azaspirene, pseurotin	Iterative type I polyketide	See under respective accession number: Minimum Information about a Biosynthetic Gene cluster (2023) (https://mibig.secondarymetabolites.org/). Terlouw, B. R., Blin, K., Navarro-Muñoz, J. C., Avalon, N. E., Chevrette, M. G., et al. (2023) MIBiG 3.0: a community-driven effort to annotate experimentally validated biosynthetic gene clusters. Nucleic Acids Research 51, D603–D610.	2024-02-26
Minimum Information about a Biosynthetic Gene cluster (MIBiG)	full TIPKS NR-TIPKS	Ascomycota	Fusarium graminearum	BGC0001057 (PKS4)	zearalenone	Polyketide	See under respective accession number: Minimum Information about a Biosynthetic Gene cluster (2023) (https://mibig.secondarymetabolites.org/). Terlouw, B. R., Blin, K., Navarro-Muñoz, J. C., Avalon, N. E., Chevrette, M. G., et al. (2023) MIBiG 3.0: a community-driven effort to annotate experimentally validated biosynthetic gene clusters. Nucleic Acids Research 51, D603–D610.	2024-02-26
Minimum Information about a Biosynthetic Gene cluster (MIBiG)	full TIPKS NR-TIPKS	Ascomycota	Aspergillus fumigatus	BGC0001067	fumagillin, fumagillol, β-trans-bergamotene	Iterative type I polyketide	See under respective accession number: Minimum Information about a Biosynthetic Gene cluster (2023) (https://mibig.secondarymetabolites.org/). Terlouw, B. R., Blin, K., Navarro-Muñoz, J. C., Avalon, N. E., Chevrette, M. G., et al. (2023) MIBiG 3.0: a community-driven effort to annotate experimentally validated biosynthetic gene clusters. Nucleic Acids Research 51, D603–D610.	2024-02-26
Minimum Information about a Biosynthetic Gene cluster (MIBiG)	full TIPKS NR-TIPKS	Ascomycota	Aspergillus terreus	BGC0001122	dihydroisoflavipucine, isoflavipucine	Iterative type I polyketide	See under respective accession number: Minimum Information about a Biosynthetic Gene cluster (2023) (https://mibig.secondarymetabolites.org/). Terlouw, B. R., Blin, K., Navarro-Muñoz, J. C., Avalon, N. E., Chevrette, M. G., et al. (2023) MIBiG 3.0: a community-driven effort to annotate experimentally validated biosynthetic gene clusters. Nucleic Acids Research 51, D603–D610.	2024-02-26
Minimum Information about a Biosynthetic Gene cluster (MIBiG)	full TIPKS NR-TIPKS	Ascomycota	Aspergillus niger	BGC0001124	pyranonigrin E	Polyketide	See under respective accession number: Minimum Information about a Biosynthetic Gene cluster (2023) (https://mibig.secondarymetabolites.org/). Terlouw, B. R., Blin, K., Navarro-Muñoz, J. C., Avalon, N. E., Chevrette, M. G., et al. (2023) MIBiG 3.0: a community-driven effort to annotate experimentally validated biosynthetic gene clusters. Nucleic Acids Research 51, D603–D610.	2024-02-26
Minimum Information about a Biosynthetic Gene cluster (MIBiG)	full TIPKS NR-TIPKS	Ascomycota	Penicillium brefeldianum	BGC0001141	4-epi-15-epi-brefeldin A	Iterative type I polyketide	See under respective accession number: Minimum Information about a Biosynthetic Gene cluster (2023) (https://mibig.secondarymetabolites.org/). Terlouw, B. R., Blin, K., Navarro-Muñoz, J. C., Avalon, N. E., Chevrette, M. G., et al. (2023) MIBiG 3.0: a community-driven effort to annotate experimentally validated biosynthetic gene clusters. Nucleic Acids Research 51, D603–D610.	2024-02-26
Minimum Information about a Biosynthetic Gene cluster (MIBiG)	full TIPKS NR-TIPKS	Ascomycota	Aspergillus niger	BGC0001143 (ASPNIDRAFT_188817)	azanigerone A, azanigerone B, azanigerone C, azanigerone D, azanigerone E,azanigerone F	Polyketide	See under respective accession number: Minimum Information about a Biosynthetic Gene cluster (2023) (https://mibig.secondarymetabolites.org/). Terlouw, B. R., Blin, K., Navarro-Muñoz, J. C., Avalon, N. E., Chevrette, M. G., et al. (2023) MIBiG 3.0: a community-driven effort to annotate experimentally validated biosynthetic gene clusters. Nucleic Acids Research 51, D603–D610.	2024-02-26
Minimum Information about a Biosynthetic Gene cluster (MIBiG)	full TIPKS NR-TIPKS	Ascomycota	Glarea lozoyensis	BGC0001187	xenolozoyenone	Iterative type I polyketide	See under respective accession number: Minimum Information about a Biosynthetic Gene cluster (2023) (https://mibig.secondarymetabolites.org/). Terlouw, B. R., Blin, K., Navarro-Muñoz, J. C., Avalon, N. E., Chevrette, M. G., et al. (2023) MIBiG 3.0: a community-driven effort to annotate experimentally validated biosynthetic gene clusters. Nucleic Acids Research 51, D603–D610.	2024-02-26
Minimum Information about a Biosynthetic Gene cluster (MIBiG)	full TIPKS NR-TIPKS	Ascomycota	Fusarium verticilloides	BGC0001190	fusaric acid	Polyketide	See under respective accession number: Minimum Information about a Biosynthetic Gene cluster (2023) (https://mibig.secondarymetabolites.org/). Terlouw, B. R., Blin, K., Navarro-Muñoz, J. C., Avalon, N. E., Chevrette, M. G., et al. (2023) MIBiG 3.0: a community-driven effort to annotate experimentally validated biosynthetic gene clusters. Nucleic Acids Research 51, D603–D610.	2024-02-26
Minimum Information about a Biosynthetic Gene cluster (MIBiG)	full TIPKS NR-TIPKS	Ascomycota	Penicillium expansum	BGC0001205	communesin A, communesin B, communesin C, communesin D, communesin E, communesin G, communesin H	Polyketide	See under respective accession number: Minimum Information about a Biosynthetic Gene cluster (2023) (https://mibig.secondarymetabolites.org/). Terlouw, B. R., Blin, K., Navarro-Muñoz, J. C., Avalon, N. E., Chevrette, M. G., et al. (2023) MIBiG 3.0: a community-driven effort to annotate experimentally validated biosynthetic gene clusters. Nucleic Acids Research 51, D603–D610.	2024-02-26
Minimum Information about a Biosynthetic Gene cluster (MIBiG)	full TIPKS NR-TIPKS	Ascomycota	Lasiodiplodia theobromae	BGC0001245 (lasS1)	lasiodiplodin	Polyketide	See under respective accession number: Minimum Information about a Biosynthetic Gene cluster (2023) (https://mibig.secondarymetabolites.org/). Terlouw, B. R., Blin, K., Navarro-Muñoz, J. C., Avalon, N. E., Chevrette, M. G., et al. (2023) MIBiG 3.0: a community-driven effort to annotate experimentally validated biosynthetic gene clusters. Nucleic Acids Research 51, D603–D610.	2024-02-26
Minimum Information about a Biosynthetic Gene cluster (MIBiG)	full TIPKS NR-TIPKS	Ascomycota	Sarocladium zeae	BGC0001246 (resS1)	trans-resorcylide	Polyketide	See under respective accession number: Minimum Information about a Biosynthetic Gene cluster (2023) (https://mibig.secondarymetabolites.org/). Terlouw, B. R., Blin, K., Navarro-Muñoz, J. C., Avalon, N. E., Chevrette, M. G., et al. (2023) MIBiG 3.0: a community-driven effort to annotate experimentally validated biosynthetic gene clusters. Nucleic Acids Research 51, D603–D610.	2024-02-26
Minimum Information about a Biosynthetic Gene cluster (MIBiG)	full TIPKS NR-TIPKS	Ascomycota	Alternaria alternata	BGC0001252	UNII-YC2Q1O94PT	Polyketide	See under respective accession number: Minimum Information about a Biosynthetic Gene cluster (2023) (https://mibig.secondarymetabolites.org/). Terlouw, B. R., Blin, K., Navarro-Muñoz, J. C., Avalon, N. E., Chevrette, M. G., et al. (2023) MIBiG 3.0: a community-driven effort to annotate experimentally validated biosynthetic gene clusters. Nucleic Acids Research 51, D603–D610.	2024-02-26
Minimum Information about a Biosynthetic Gene cluster (MIBiG)	full TIPKS NR-TIPKS	Ascomycota	Fusarium heterosporum	BGC0001255	equisetin	Polyketide	See under respective accession number: Minimum Information about a Biosynthetic Gene cluster (2023) (https://mibig.secondarymetabolites.org/). Terlouw, B. R., Blin, K., Navarro-Muñoz, J. C., Avalon, N. E., Chevrette, M. G., et al. (2023) MIBiG 3.0: a community-driven effort to annotate experimentally validated biosynthetic gene clusters. Nucleic Acids Research 51, D603–D610.	2024-02-26
Minimum Information about a Biosynthetic Gene cluster (MIBiG)	full TIPKS NR-TIPKS	Ascomycota	Phoma betae	BGC0001264	betaenone A, betaenone B, betaenone C	Polyketide	See under respective accession number: Minimum Information about a Biosynthetic Gene cluster (2023) (https://mibig.secondarymetabolites.org/). Terlouw, B. R., Blin, K., Navarro-Muñoz, J. C., Avalon, N. E., Chevrette, M. G., et al. (2023) MIBiG 3.0: a community-driven effort to annotate experimentally validated biosynthetic gene clusters. Nucleic Acids Research 51, D603–D610.	2024-02-26
Minimum Information about a Biosynthetic Gene cluster (MIBiG)	full TIPKS NR-TIPKS	Ascomycota	Fusarium fujikuroi	BGC0001268	fusarin C	Polyketide	See under respective accession number: Minimum Information about a Biosynthetic Gene cluster (2023) (https://mibig.secondarymetabolites.org/). Terlouw, B. R., Blin, K., Navarro-Muñoz, J. C., Avalon, N. E., Chevrette, M. G., et al. (2023) MIBiG 3.0: a community-driven effort to annotate experimentally validated biosynthetic gene clusters. Nucleic Acids Research 51, D603–D610.	2024-02-26
Minimum Information about a Biosynthetic Gene cluster (MIBiG)	full TIPKS NR-TIPKS	Ascomycota	Fusarium fujikuroi	BGC0001305	fujikurin A, fujikurin B, fujikurin C, fujikurin D	Polyketide	See under respective accession number: Minimum Information about a Biosynthetic Gene cluster (2023) (https://mibig.secondarymetabolites.org/). Terlouw, B. R., Blin, K., Navarro-Muñoz, J. C., Avalon, N. E., Chevrette, M. G., et al. (2023) MIBiG 3.0: a community-driven effort to annotate experimentally validated biosynthetic gene clusters. Nucleic Acids Research 51, D603–D610.	2024-02-26
Minimum Information about a Biosynthetic Gene cluster (MIBiG)	full TIPKS NR-TIPKS	Ascomycota	Phoma sp.	BGC0001339 (mfpks1)	squalestatin S1	Iterative type I polyketide	See under respective accession number: Minimum Information about a Biosynthetic Gene cluster (2023) (https://mibig.secondarymetabolites.org/). Terlouw, B. R., Blin, K., Navarro-Muñoz, J. C., Avalon, N. E., Chevrette, M. G., et al. (2023) MIBiG 3.0: a community-driven effort to annotate experimentally validated biosynthetic gene clusters. Nucleic Acids Research 51, D603–D610.	2024-02-26
Minimum Information about a Biosynthetic Gene cluster (MIBiG)	full TIPKS NR-TIPKS	Ascomycota	Phoma sp.	BGC0001339 (mfpks2)	squalestatin S1	Iterative type I polyketide	See under respective accession number: Minimum Information about a Biosynthetic Gene cluster (2023) (https://mibig.secondarymetabolites.org/). Terlouw, B. R., Blin, K., Navarro-Muñoz, J. C., Avalon, N. E., Chevrette, M. G., et al. (2023) MIBiG 3.0: a community-driven effort to annotate experimentally validated biosynthetic gene clusters. Nucleic Acids Research 51, D603–D610.	2024-02-26
Minimum Information about a Biosynthetic Gene cluster (MIBiG)	full TIPKS NR-TIPKS	Ascomycota	Byssochlamys fulva	BGC0001340	byssochlamic acid	Iterative type I polyketide	See under respective accession number: Minimum Information about a Biosynthetic Gene cluster (2023) (https://mibig.secondarymetabolites.org/). Terlouw, B. R., Blin, K., Navarro-Muñoz, J. C., Avalon, N. E., Chevrette, M. G., et al. (2023) MIBiG 3.0: a community-driven effort to annotate experimentally validated biosynthetic gene clusters. Nucleic Acids Research 51, D603–D610.	2024-02-26
Minimum Information about a Biosynthetic Gene cluster (MIBiG)	full TIPKS NR-TIPKS	Ascomycota	Sordaria araneosa	BGC0001373	sordarin	Polyketide	See under respective accession number: Minimum Information about a Biosynthetic Gene cluster (2023) (https://mibig.secondarymetabolites.org/). Terlouw, B. R., Blin, K., Navarro-Muñoz, J. C., Avalon, N. E., Chevrette, M. G., et al. (2023) MIBiG 3.0: a community-driven effort to annotate experimentally validated biosynthetic gene clusters. Nucleic Acids Research 51, D603–D610.	2024-02-26
Minimum Information about a Biosynthetic Gene cluster (MIBiG)	full TIPKS NR-TIPKS	Ascomycota	Aspergillus terreus	BGC0001400	citreoviridin	Polyketide	See under respective accession number: Minimum Information about a Biosynthetic Gene cluster (2023) (https://mibig.secondarymetabolites.org/). Terlouw, B. R., Blin, K., Navarro-Muñoz, J. C., Avalon, N. E., Chevrette, M. G., et al. (2023) MIBiG 3.0: a community-driven effort to annotate experimentally validated biosynthetic gene clusters. Nucleic Acids Research 51, D603–D610.	2024-02-26
Minimum Information about a Biosynthetic Gene cluster (MIBiG)	full TIPKS NR-TIPKS	Ascomycota	Penicillium rubens	BGC0001404 (PCH_Pc21g05080)	sorbicillin	Polyketide	See under respective accession number: Minimum Information about a Biosynthetic Gene cluster (2023) (https://mibig.secondarymetabolites.org/). Terlouw, B. R., Blin, K., Navarro-Muñoz, J. C., Avalon, N. E., Chevrette, M. G., et al. (2023) MIBiG 3.0: a community-driven effort to annotate experimentally validated biosynthetic gene clusters. Nucleic Acids Research 51, D603–D610.	2024-02-26
Minimum Information about a Biosynthetic Gene cluster (MIBiG)	full TIPKS NR-TIPKS	Ascomycota	Chaetomium globosum	BGC0001405	11-epichaetomugilin A, chaetoviridin E	Polyketide	See under respective accession number: Minimum Information about a Biosynthetic Gene cluster (2023) (https://mibig.secondarymetabolites.org/). Terlouw, B. R., Blin, K., Navarro-Muñoz, J. C., Avalon, N. E., Chevrette, M. G., et al. (2023) MIBiG 3.0: a community-driven effort to annotate experimentally validated biosynthetic gene clusters. Nucleic Acids Research 51, D603–D610.	2024-02-26
Minimum Information about a Biosynthetic Gene cluster (MIBiG)	full TIPKS NR-TIPKS	Ascomycota	Paecilomyces divaricatus	BGC0001436	cornexistin	Iterative type I polyketide	See under respective accession number: Minimum Information about a Biosynthetic Gene cluster (2023) (https://mibig.secondarymetabolites.org/). Terlouw, B. R., Blin, K., Navarro-Muñoz, J. C., Avalon, N. E., Chevrette, M. G., et al. (2023) MIBiG 3.0: a community-driven effort to annotate experimentally validated biosynthetic gene clusters. Nucleic Acids Research 51, D603–D610.	2024-02-26
Minimum Information about a Biosynthetic Gene cluster (MIBiG)	full TIPKS NR-TIPKS	Ascomycota	Fusarium graminearum	BGC0001600	fusarielin H	Polyketide	See under respective accession number: Minimum Information about a Biosynthetic Gene cluster (2023) (https://mibig.secondarymetabolites.org/). Terlouw, B. R., Blin, K., Navarro-Muñoz, J. C., Avalon, N. E., Chevrette, M. G., et al. (2023) MIBiG 3.0: a community-driven effort to annotate experimentally validated biosynthetic gene clusters. Nucleic Acids Research 51, D603–D610.	2024-02-26
Minimum Information about a Biosynthetic Gene cluster (MIBiG)	full TIPKS NR-TIPKS	Ascomycota	Fusarium fujikuroi	BGC0001606	gibepyrone-A	Polyketide	See under respective accession number: Minimum Information about a Biosynthetic Gene cluster (2023) (https://mibig.secondarymetabolites.org/). Terlouw, B. R., Blin, K., Navarro-Muñoz, J. C., Avalon, N. E., Chevrette, M. G., et al. (2023) MIBiG 3.0: a community-driven effort to annotate experimentally validated biosynthetic gene clusters. Nucleic Acids Research 51, D603–D610.	2024-02-26
Minimum Information about a Biosynthetic Gene cluster (MIBiG)	full TIPKS NR-TIPKS	Ascomycota	Pyrenochaetopsis sp.	BGC0001738	phomasetin	Polyketide	See under respective accession number: Minimum Information about a Biosynthetic Gene cluster (2023) (https://mibig.secondarymetabolites.org/). Terlouw, B. R., Blin, K., Navarro-Muñoz, J. C., Avalon, N. E., Chevrette, M. G., et al. (2023) MIBiG 3.0: a community-driven effort to annotate experimentally validated biosynthetic gene clusters. Nucleic Acids Research 51, D603–D610.	2024-02-26
Minimum Information about a Biosynthetic Gene cluster (MIBiG)	full TIPKS NR-TIPKS	Ascomycota	Pyricularia oryzae	BGC0001749	epipyriculol	Polyketide	See under respective accession number: Minimum Information about a Biosynthetic Gene cluster (2023) (https://mibig.secondarymetabolites.org/). Terlouw, B. R., Blin, K., Navarro-Muñoz, J. C., Avalon, N. E., Chevrette, M. G., et al. (2023) MIBiG 3.0: a community-driven effort to annotate experimentally validated biosynthetic gene clusters. Nucleic Acids Research 51, D603–D610.	2024-02-26
Minimum Information about a Biosynthetic Gene cluster (MIBiG)	full TIPKS NR-TIPKS	Ascomycota	Trichoderma harzianum	BGC0001854 (THAR02_06935)	tricholignan A	Iterative type I polyketide	See under respective accession number: Minimum Information about a Biosynthetic Gene cluster (2023) (https://mibig.secondarymetabolites.org/). Terlouw, B. R., Blin, K., Navarro-Muñoz, J. C., Avalon, N. E., Chevrette, M. G., et al. (2023) MIBiG 3.0: a community-driven effort to annotate experimentally validated biosynthetic gene clusters. Nucleic Acids Research 51, D603–D610.	2024-02-26
Minimum Information about a Biosynthetic Gene cluster (MIBiG)	full TIPKS NR-TIPKS	Ascomycota	Aspergillus sp.	BGC0001857	burnettramic acid A	Iterative type I polyketide	See under respective accession number: Minimum Information about a Biosynthetic Gene cluster (2023) (https://mibig.secondarymetabolites.org/). Terlouw, B. R., Blin, K., Navarro-Muñoz, J. C., Avalon, N. E., Chevrette, M. G., et al. (2023) MIBiG 3.0: a community-driven effort to annotate experimentally validated biosynthetic gene clusters. Nucleic Acids Research 51, D603–D610.	2024-02-26
Minimum Information about a Biosynthetic Gene cluster (MIBiG)	full TIPKS NR-TIPKS	Ascomycota	Claviceps purpurea	BGC0001886	secalonic acids	Polyketide	See under respective accession number: Minimum Information about a Biosynthetic Gene cluster (2023) (https://mibig.secondarymetabolites.org/). Terlouw, B. R., Blin, K., Navarro-Muñoz, J. C., Avalon, N. E., Chevrette, M. G., et al. (2023) MIBiG 3.0: a community-driven effort to annotate experimentally validated biosynthetic gene clusters. Nucleic Acids Research 51, D603–D610.	2024-02-26
Minimum Information about a Biosynthetic Gene cluster (MIBiG)	full TIPKS NR-TIPKS	Ascomycota	Botrytis cinerea	BGC0001892 (BCIN_01g00060)	botcinic acid	Polyketide	See under respective accession number: Minimum Information about a Biosynthetic Gene cluster (2023) (https://mibig.secondarymetabolites.org/). Terlouw, B. R., Blin, K., Navarro-Muñoz, J. C., Avalon, N. E., Chevrette, M. G., et al. (2023) MIBiG 3.0: a community-driven effort to annotate experimentally validated biosynthetic gene clusters. Nucleic Acids Research 51, D603–D610.	2024-02-26
Minimum Information about a Biosynthetic Gene cluster (MIBiG)	full TIPKS NR-TIPKS	Ascomycota	Botrytis cinerea	BGC0001892 (BCIN_01g00090)	botcinic acid	Polyketide	See under respective accession number: Minimum Information about a Biosynthetic Gene cluster (2023) (https://mibig.secondarymetabolites.org/). Terlouw, B. R., Blin, K., Navarro-Muñoz, J. C., Avalon, N. E., Chevrette, M. G., et al. (2023) MIBiG 3.0: a community-driven effort to annotate experimentally validated biosynthetic gene clusters. Nucleic Acids Research 51, D603–D610.	2024-02-26
Minimum Information about a Biosynthetic Gene cluster (MIBiG)	full TIPKS NR-TIPKS	Ascomycota	Leptosphaeria maculans	BGC0001899	abscisic acid	Polyketide	See under respective accession number: Minimum Information about a Biosynthetic Gene cluster (2023) (https://mibig.secondarymetabolites.org/). Terlouw, B. R., Blin, K., Navarro-Muñoz, J. C., Avalon, N. E., Chevrette, M. G., et al. (2023) MIBiG 3.0: a community-driven effort to annotate experimentally validated biosynthetic gene clusters. Nucleic Acids Research 51, D603–D610.	2024-02-26
Minimum Information about a Biosynthetic Gene cluster (MIBiG)	full TIPKS NR-TIPKS	Ascomycota	Daldinia eschscholzii	BGC0001907 (gene4)	chromane	Polyketide	See under respective accession number: Minimum Information about a Biosynthetic Gene cluster (2023) (https://mibig.secondarymetabolites.org/). Terlouw, B. R., Blin, K., Navarro-Muñoz, J. C., Avalon, N. E., Chevrette, M. G., et al. (2023) MIBiG 3.0: a community-driven effort to annotate experimentally validated biosynthetic gene clusters. Nucleic Acids Research 51, D603–D610.	2024-02-26
Minimum Information about a Biosynthetic Gene cluster (MIBiG)	full TIPKS NR-TIPKS	Ascomycota	Daldinia eschscholzii	BGC0001907 (gene5)	chromane	Polyketide	See under respective accession number: Minimum Information about a Biosynthetic Gene cluster (2023) (https://mibig.secondarymetabolites.org/). Terlouw, B. R., Blin, K., Navarro-Muñoz, J. C., Avalon, N. E., Chevrette, M. G., et al. (2023) MIBiG 3.0: a community-driven effort to annotate experimentally validated biosynthetic gene clusters. Nucleic Acids Research 51, D603–D610.	2024-02-26
Minimum Information about a Biosynthetic Gene cluster (MIBiG)	full TIPKS NR-TIPKS	Ascomycota	Talaromyces verruculosus	BGC0001926	chrodrimanin B	Polyketide	See under respective accession number: Minimum Information about a Biosynthetic Gene cluster (2023) (https://mibig.secondarymetabolites.org/). Terlouw, B. R., Blin, K., Navarro-Muñoz, J. C., Avalon, N. E., Chevrette, M. G., et al. (2023) MIBiG 3.0: a community-driven effort to annotate experimentally validated biosynthetic gene clusters. Nucleic Acids Research 51, D603–D610.	2024-02-26
Minimum Information about a Biosynthetic Gene cluster (MIBiG)	full TIPKS NR-TIPKS	Ascomycota	Phoma sp.	BGC0001966	BII-rafflesfungin	Polyketide	See under respective accession number: Minimum Information about a Biosynthetic Gene cluster (2023) (https://mibig.secondarymetabolites.org/). Terlouw, B. R., Blin, K., Navarro-Muñoz, J. C., Avalon, N. E., Chevrette, M. G., et al. (2023) MIBiG 3.0: a community-driven effort to annotate experimentally validated biosynthetic gene clusters. Nucleic Acids Research 51, D603–D610.	2024-02-26
Minimum Information about a Biosynthetic Gene cluster (MIBiG)	full TIPKS NR-TIPKS	Ascomycota	Aspergillus nidulans	BGC0001998	aspernidgulene A1, aspernidgulene A2, aspernidgulene B1	Polyketide	See under respective accession number: Minimum Information about a Biosynthetic Gene cluster (2023) (https://mibig.secondarymetabolites.org/). Terlouw, B. R., Blin, K., Navarro-Muñoz, J. C., Avalon, N. E., Chevrette, M. G., et al. (2023) MIBiG 3.0: a community-driven effort to annotate experimentally validated biosynthetic gene clusters. Nucleic Acids Research 51, D603–D610.	2024-02-26
Minimum Information about a Biosynthetic Gene cluster (MIBiG)	full TIPKS NR-TIPKS	Ascomycota	Cryptosporiopsis sp.	BGC0002063	cryptosporioptide A, cryptosporioptide B, cryptosporioptide C	Iterative type I polyketide	See under respective accession number: Minimum Information about a Biosynthetic Gene cluster (2023) (https://mibig.secondarymetabolites.org/). Terlouw, B. R., Blin, K., Navarro-Muñoz, J. C., Avalon, N. E., Chevrette, M. G., et al. (2023) MIBiG 3.0: a community-driven effort to annotate experimentally validated biosynthetic gene clusters. Nucleic Acids Research 51, D603–D610.	2024-02-26
Minimum Information about a Biosynthetic Gene cluster (MIBiG)	full TIPKS NR-TIPKS	Ascomycota	Aspergillus burnettii	BGC0002139	burnettiene A, preburnettiene A, preburnettiene B	Polyketide	See under respective accession number: Minimum Information about a Biosynthetic Gene cluster (2023) (https://mibig.secondarymetabolites.org/). Terlouw, B. R., Blin, K., Navarro-Muñoz, J. C., Avalon, N. E., Chevrette, M. G., et al. (2023) MIBiG 3.0: a community-driven effort to annotate experimentally validated biosynthetic gene clusters. Nucleic Acids Research 51, D603–D610.	2024-02-26
Minimum Information about a Biosynthetic Gene cluster (MIBiG)	full TIPKS NR-TIPKS	Ascomycota	Pyricularia oryzae	BGC0002155	nectriapyrone, nectriapyrone C, nectriapyrone D	Polyketide	See under respective accession number: Minimum Information about a Biosynthetic Gene cluster (2023) (https://mibig.secondarymetabolites.org/). Terlouw, B. R., Blin, K., Navarro-Muñoz, J. C., Avalon, N. E., Chevrette, M. G., et al. (2023) MIBiG 3.0: a community-driven effort to annotate experimentally validated biosynthetic gene clusters. Nucleic Acids Research 51, D603–D610.	2024-02-26
Minimum Information about a Biosynthetic Gene cluster (MIBiG)	full TIPKS NR-TIPKS	Ascomycota	Parastagonospora nodorum	BGC0002165	betaenone C, compound 3, compound 4, compound 5, compound 6, compound 7, compound 9, dehydroprobetaenone I, probetaenone I, stemphyloxin II	Polyketide	See under respective accession number: Minimum Information about a Biosynthetic Gene cluster (2023) (https://mibig.secondarymetabolites.org/). Terlouw, B. R., Blin, K., Navarro-Muñoz, J. C., Avalon, N. E., Chevrette, M. G., et al. (2023) MIBiG 3.0: a community-driven effort to annotate experimentally validated biosynthetic gene clusters. Nucleic Acids Research 51, D603–D610.	2024-02-26
Minimum Information about a Biosynthetic Gene cluster (MIBiG)	full TIPKS NR-TIPKS	Ascomycota	Aspergillus aculeatus	BGC0002169	acurin A	Polyketide	See under respective accession number: Minimum Information about a Biosynthetic Gene cluster (2023) (https://mibig.secondarymetabolites.org/). Terlouw, B. R., Blin, K., Navarro-Muñoz, J. C., Avalon, N. E., Chevrette, M. G., et al. (2023) MIBiG 3.0: a community-driven effort to annotate experimentally validated biosynthetic gene clusters. Nucleic Acids Research 51, D603–D610.	2024-02-26
Minimum Information about a Biosynthetic Gene cluster (MIBiG)	full TIPKS NR-TIPKS	Ascomycota	Aspergillus stellatus	BGC0002170	4-methyl-5-dimethyltetradecahexaene-β-ketolactone, 4-methyl-5-methylheptatriene-β-ketolactone	Polyketide	See under respective accession number: Minimum Information about a Biosynthetic Gene cluster (2023) (https://mibig.secondarymetabolites.org/). Terlouw, B. R., Blin, K., Navarro-Muñoz, J. C., Avalon, N. E., Chevrette, M. G., et al. (2023) MIBiG 3.0: a community-driven effort to annotate experimentally validated biosynthetic gene clusters. Nucleic Acids Research 51, D603–D610.	2024-02-26
Minimum Information about a Biosynthetic Gene cluster (MIBiG)	full TIPKS NR-TIPKS	Ascomycota	Aspergillus nidulans	BGC0002180	(2Z,4Z,6E)-octa-2,4,6-trienoic acid, (+)-asperlin	Polyketide	See under respective accession number: Minimum Information about a Biosynthetic Gene cluster (2023) (https://mibig.secondarymetabolites.org/). Terlouw, B. R., Blin, K., Navarro-Muñoz, J. C., Avalon, N. E., Chevrette, M. G., et al. (2023) MIBiG 3.0: a community-driven effort to annotate experimentally validated biosynthetic gene clusters. Nucleic Acids Research 51, D603–D610.	2024-02-26
Minimum Information about a Biosynthetic Gene cluster (MIBiG)	full TIPKS NR-TIPKS	Ascomycota	Penicillium sp.	BGC0002185	gregatin A	Polyketide	See under respective accession number: Minimum Information about a Biosynthetic Gene cluster (2023) (https://mibig.secondarymetabolites.org/). Terlouw, B. R., Blin, K., Navarro-Muñoz, J. C., Avalon, N. E., Chevrette, M. G., et al. (2023) MIBiG 3.0: a community-driven effort to annotate experimentally validated biosynthetic gene clusters. Nucleic Acids Research 51, D603–D610.	2024-02-26
Minimum Information about a Biosynthetic Gene cluster (MIBiG)	full TIPKS NR-TIPKS	Ascomycota	Fusarium graminearum	BGC0002186	fusaristatin A	Polyketide	See under respective accession number: Minimum Information about a Biosynthetic Gene cluster (2023) (https://mibig.secondarymetabolites.org/). Terlouw, B. R., Blin, K., Navarro-Muñoz, J. C., Avalon, N. E., Chevrette, M. G., et al. (2023) MIBiG 3.0: a community-driven effort to annotate experimentally validated biosynthetic gene clusters. Nucleic Acids Research 51, D603–D610.	2024-02-26
Minimum Information about a Biosynthetic Gene cluster (MIBiG)	full TIPKS NR-TIPKS	Ascomycota	Pochonia chlamydosporia	BGC0002187 (VFPPC_08959)	monocillin II, monocillin IV, monocillin V, monocillin VI, monocillin VII, monorden D, pochonin M	Polyketide	See under respective accession number: Minimum Information about a Biosynthetic Gene cluster (2023) (https://mibig.secondarymetabolites.org/). Terlouw, B. R., Blin, K., Navarro-Muñoz, J. C., Avalon, N. E., Chevrette, M. G., et al. (2023) MIBiG 3.0: a community-driven effort to annotate experimentally validated biosynthetic gene clusters. Nucleic Acids Research 51, D603–D610.	2024-02-26
Minimum Information about a Biosynthetic Gene cluster (MIBiG)	full TIPKS NR-TIPKS	Ascomycota	Acremonium chrysogenum	BGC0002190	2'3'-dihydrosorbicillin, 2'3'-dihydrosorbicillinol, bisorbicillinol, bisvertinolone (spelled bisvertinolon in paper), dihydrobisvertinolone, oxosorbicillinol, sorbicillin, sorbicillinol, tetrahydrobisvertinolone	Polyketide	See under respective accession number: Minimum Information about a Biosynthetic Gene cluster (2023) (https://mibig.secondarymetabolites.org/). Terlouw, B. R., Blin, K., Navarro-Muñoz, J. C., Avalon, N. E., Chevrette, M. G., et al. (2023) MIBiG 3.0: a community-driven effort to annotate experimentally validated biosynthetic gene clusters. Nucleic Acids Research 51, D603–D610.	2024-02-26
Minimum Information about a Biosynthetic Gene cluster (MIBiG)	full TIPKS NR-TIPKS	Ascomycota	Fusarium graminearum	BGC0002191	gibepyrone-D, prolipyrone B	Polyketide	See under respective accession number: Minimum Information about a Biosynthetic Gene cluster (2023) (https://mibig.secondarymetabolites.org/). Terlouw, B. R., Blin, K., Navarro-Muñoz, J. C., Avalon, N. E., Chevrette, M. G., et al. (2023) MIBiG 3.0: a community-driven effort to annotate experimentally validated biosynthetic gene clusters. Nucleic Acids Research 51, D603–D610.	2024-02-26
Minimum Information about a Biosynthetic Gene cluster (MIBiG)	full TIPKS NR-TIPKS	Ascomycota	Epicoccum nigrum	BGC0002194	epipyrone A	Polyketide	See under respective accession number: Minimum Information about a Biosynthetic Gene cluster (2023) (https://mibig.secondarymetabolites.org/). Terlouw, B. R., Blin, K., Navarro-Muñoz, J. C., Avalon, N. E., Chevrette, M. G., et al. (2023) MIBiG 3.0: a community-driven effort to annotate experimentally validated biosynthetic gene clusters. Nucleic Acids Research 51, D603–D610.	2024-02-26
Minimum Information about a Biosynthetic Gene cluster (MIBiG)	full TIPKS NR-TIPKS	Ascomycota	Penicillium crustosum	BGC0002196 (QBK15047)	clavatol	Polyketide	See under respective accession number: Minimum Information about a Biosynthetic Gene cluster (2023) (https://mibig.secondarymetabolites.org/). Terlouw, B. R., Blin, K., Navarro-Muñoz, J. C., Avalon, N. E., Chevrette, M. G., et al. (2023) MIBiG 3.0: a community-driven effort to annotate experimentally validated biosynthetic gene clusters. Nucleic Acids Research 51, D603–D610.	2024-02-26
Minimum Information about a Biosynthetic Gene cluster (MIBiG)	full TIPKS NR-TIPKS	Ascomycota	Trichoderma guizhouense	BGC0002206	compound 1, compound 4, harziphilone, isoharziphilone-1, isoharziphilone-2, t22azaphilone	Polyketide	See under respective accession number: Minimum Information about a Biosynthetic Gene cluster (2023) (https://mibig.secondarymetabolites.org/). Terlouw, B. R., Blin, K., Navarro-Muñoz, J. C., Avalon, N. E., Chevrette, M. G., et al. (2023) MIBiG 3.0: a community-driven effort to annotate experimentally validated biosynthetic gene clusters. Nucleic Acids Research 51, D603–D610.	2024-02-26
Minimum Information about a Biosynthetic Gene cluster (MIBiG)	full TIPKS NR-TIPKS	Ascomycota	Aspergillus violaceofucus	BGC0002210	pyranociolin A	Polyketide	See under respective accession number: Minimum Information about a Biosynthetic Gene cluster (2023) (https://mibig.secondarymetabolites.org/). Terlouw, B. R., Blin, K., Navarro-Muñoz, J. C., Avalon, N. E., Chevrette, M. G., et al. (2023) MIBiG 3.0: a community-driven effort to annotate experimentally validated biosynthetic gene clusters. Nucleic Acids Research 51, D603–D610.	2024-02-26
Minimum Information about a Biosynthetic Gene cluster (MIBiG)	full TIPKS NR-TIPKS	Ascomycota	Paraphaeosphaeria sporulosa	BGC0002211	Hex-pks1 polyketide	Polyketide	See under respective accession number: Minimum Information about a Biosynthetic Gene cluster (2023) (https://mibig.secondarymetabolites.org/). Terlouw, B. R., Blin, K., Navarro-Muñoz, J. C., Avalon, N. E., Chevrette, M. G., et al. (2023) MIBiG 3.0: a community-driven effort to annotate experimentally validated biosynthetic gene clusters. Nucleic Acids Research 51, D603–D610.	2024-02-26
Minimum Information about a Biosynthetic Gene cluster (MIBiG)	full TIPKS NR-TIPKS	Ascomycota	Scytalidium album	BGC0002223	scytalidin	Polyketide	See under respective accession number: Minimum Information about a Biosynthetic Gene cluster (2023) (https://mibig.secondarymetabolites.org/). Terlouw, B. R., Blin, K., Navarro-Muñoz, J. C., Avalon, N. E., Chevrette, M. G., et al. (2023) MIBiG 3.0: a community-driven effort to annotate experimentally validated biosynthetic gene clusters. Nucleic Acids Research 51, D603–D610.	2024-02-26
Minimum Information about a Biosynthetic Gene cluster (MIBiG)	full TIPKS NR-TIPKS	Ascomycota	Diffractella curvata	BGC0002224	zopfiellin	Polyketide	See under respective accession number: Minimum Information about a Biosynthetic Gene cluster (2023) (https://mibig.secondarymetabolites.org/). Terlouw, B. R., Blin, K., Navarro-Muñoz, J. C., Avalon, N. E., Chevrette, M. G., et al. (2023) MIBiG 3.0: a community-driven effort to annotate experimentally validated biosynthetic gene clusters. Nucleic Acids Research 51, D603–D610.	2024-02-26
Minimum Information about a Biosynthetic Gene cluster (MIBiG)	full TIPKS NR-TIPKS	Ascomycota	Trichoderma virens	BGC0002233	trichoxide	Polyketide	See under respective accession number: Minimum Information about a Biosynthetic Gene cluster (2023) (https://mibig.secondarymetabolites.org/). Terlouw, B. R., Blin, K., Navarro-Muñoz, J. C., Avalon, N. E., Chevrette, M. G., et al. (2023) MIBiG 3.0: a community-driven effort to annotate experimentally validated biosynthetic gene clusters. Nucleic Acids Research 51, D603–D610.	2024-02-26
Minimum Information about a Biosynthetic Gene cluster (MIBiG)	full TIPKS NR-TIPKS	Ascomycota	Aspergillus ruber	BGC0002234	flavoglaucin	Polyketide	See under respective accession number: Minimum Information about a Biosynthetic Gene cluster (2023) (https://mibig.secondarymetabolites.org/). Terlouw, B. R., Blin, K., Navarro-Muñoz, J. C., Avalon, N. E., Chevrette, M. G., et al. (2023) MIBiG 3.0: a community-driven effort to annotate experimentally validated biosynthetic gene clusters. Nucleic Acids Research 51, D603–D610.	2024-02-26
Minimum Information about a Biosynthetic Gene cluster (MIBiG)	full TIPKS NR-TIPKS	Ascomycota	Aspergillus oryzae	BGC0002238	2,4'-dihydroxy-3'-methoxypropiophenone	Polyketide	See under respective accession number: Minimum Information about a Biosynthetic Gene cluster (2023) (https://mibig.secondarymetabolites.org/). Terlouw, B. R., Blin, K., Navarro-Muñoz, J. C., Avalon, N. E., Chevrette, M. G., et al. (2023) MIBiG 3.0: a community-driven effort to annotate experimentally validated biosynthetic gene clusters. Nucleic Acids Research 51, D603–D610.	2024-02-26
Minimum Information about a Biosynthetic Gene cluster (MIBiG)	full TIPKS NR-TIPKS	Ascomycota	Metarhizium anisopliae	BGC0002240	BAA, BAB	Polyketide	See under respective accession number: Minimum Information about a Biosynthetic Gene cluster (2023) (https://mibig.secondarymetabolites.org/). Terlouw, B. R., Blin, K., Navarro-Muñoz, J. C., Avalon, N. E., Chevrette, M. G., et al. (2023) MIBiG 3.0: a community-driven effort to annotate experimentally validated biosynthetic gene clusters. Nucleic Acids Research 51, D603–D610.	2024-02-26
Minimum Information about a Biosynthetic Gene cluster (MIBiG)	full TIPKS NR-TIPKS	Ascomycota	Ascomycota sp.	BGC0002255	lijiquinone	Polyketide	See under respective accession number: Minimum Information about a Biosynthetic Gene cluster (2023) (https://mibig.secondarymetabolites.org/). Terlouw, B. R., Blin, K., Navarro-Muñoz, J. C., Avalon, N. E., Chevrette, M. G., et al. (2023) MIBiG 3.0: a community-driven effort to annotate experimentally validated biosynthetic gene clusters. Nucleic Acids Research 51, D603–D610.	2024-02-26
Minimum Information about a Biosynthetic Gene cluster (MIBiG)	full TIPKS NR-TIPKS	Ascomycota	Aspergillus stellatus	BGC0002258	shimalactone A, shimalactone B	Polyketide	See under respective accession number: Minimum Information about a Biosynthetic Gene cluster (2023) (https://mibig.secondarymetabolites.org/). Terlouw, B. R., Blin, K., Navarro-Muñoz, J. C., Avalon, N. E., Chevrette, M. G., et al. (2023) MIBiG 3.0: a community-driven effort to annotate experimentally validated biosynthetic gene clusters. Nucleic Acids Research 51, D603–D610.	2024-02-26
Minimum Information about a Biosynthetic Gene cluster (MIBiG)	full TIPKS NR-TIPKS	Ascomycota	Fusarium sp.	BGC0002261	lucilactaene	Polyketide	See under respective accession number: Minimum Information about a Biosynthetic Gene cluster (2023) (https://mibig.secondarymetabolites.org/). Terlouw, B. R., Blin, K., Navarro-Muñoz, J. C., Avalon, N. E., Chevrette, M. G., et al. (2023) MIBiG 3.0: a community-driven effort to annotate experimentally validated biosynthetic gene clusters. Nucleic Acids Research 51, D603–D610.	2024-02-26
Minimum Information about a Biosynthetic Gene cluster (MIBiG)	full TIPKS NR-TIPKS	Ascomycota	Aspergillus terreus	BGC0002267	azasperpyranone A, azasperpyranone B, azasperpyranone C, azasperpyranone D, azasperpyranone E, azasperpyranone F, azasperpyranone G, azasperpyranone H	Polyketide	See under respective accession number: Minimum Information about a Biosynthetic Gene cluster (2023) (https://mibig.secondarymetabolites.org/). Terlouw, B. R., Blin, K., Navarro-Muñoz, J. C., Avalon, N. E., Chevrette, M. G., et al. (2023) MIBiG 3.0: a community-driven effort to annotate experimentally validated biosynthetic gene clusters. Nucleic Acids Research 51, D603–D610.	2024-02-26
Minimum Information about a Biosynthetic Gene cluster (MIBiG)	full TIPKS NR-TIPKS	Ascomycota	Talaromyces variabilis	BGC0002304	varicidin A	Polyketide	See under respective accession number: Minimum Information about a Biosynthetic Gene cluster (2023) (https://mibig.secondarymetabolites.org/). Terlouw, B. R., Blin, K., Navarro-Muñoz, J. C., Avalon, N. E., Chevrette, M. G., et al. (2023) MIBiG 3.0: a community-driven effort to annotate experimentally validated biosynthetic gene clusters. Nucleic Acids Research 51, D603–D610.	2024-02-26
Minimum Information about a Biosynthetic Gene cluster (MIBiG)	full TIPKS NR-TIPKS	Ascomycota	Fusarium fujikuroi	BGC0002502	fumonisin B1, fumonisin B2, fumonisin B3	Polyketide	See under respective accession number: Minimum Information about a Biosynthetic Gene cluster (2023) (https://mibig.secondarymetabolites.org/). Terlouw, B. R., Blin, K., Navarro-Muñoz, J. C., Avalon, N. E., Chevrette, M. G., et al. (2023) MIBiG 3.0: a community-driven effort to annotate experimentally validated biosynthetic gene clusters. Nucleic Acids Research 51, D603–D610.	2024-02-26
Minimum Information about a Biosynthetic Gene cluster (MIBiG)	full TIPKS NR-TIPKS	Ascomycota	Ascochyta rabiei	BGC0002515	solanapyrone A	Polyketide	See under respective accession number: Minimum Information about a Biosynthetic Gene cluster (2023) (https://mibig.secondarymetabolites.org/). Terlouw, B. R., Blin, K., Navarro-Muñoz, J. C., Avalon, N. E., Chevrette, M. G., et al. (2023) MIBiG 3.0: a community-driven effort to annotate experimentally validated biosynthetic gene clusters. Nucleic Acids Research 51, D603–D610.	2024-02-26
Minimum Information about a Biosynthetic Gene cluster (MIBiG)	full TIPKS NR-TIPKS	Ascomycota	Fusarium sp.	BGC0002525	1233A, 1233B, fusarubin, lucilactaene, NG-391	Polyketide	See under respective accession number: Minimum Information about a Biosynthetic Gene cluster (2023) (https://mibig.secondarymetabolites.org/). Terlouw, B. R., Blin, K., Navarro-Muñoz, J. C., Avalon, N. E., Chevrette, M. G., et al. (2023) MIBiG 3.0: a community-driven effort to annotate experimentally validated biosynthetic gene clusters. Nucleic Acids Research 51, D603–D610.	2024-02-26
Minimum Information about a Biosynthetic Gene cluster (MIBiG)	full TIPKS NR-TIPKS	Ascomycota	Aspergillus westerdijkiae	BGC0002598	ochratoxin A	Polyketide	See under respective accession number: Minimum Information about a Biosynthetic Gene cluster (2023) (https://mibig.secondarymetabolites.org/). Terlouw, B. R., Blin, K., Navarro-Muñoz, J. C., Avalon, N. E., Chevrette, M. G., et al. (2023) MIBiG 3.0: a community-driven effort to annotate experimentally validated biosynthetic gene clusters. Nucleic Acids Research 51, D603–D610.	2024-02-26
Minimum Information about a Biosynthetic Gene cluster (MIBiG)	full TIPKS NR-TIPKS	Ascomycota	Aspergillus carbonarius	BGC0002605	ochratoxin A	Polyketide	See under respective accession number: Minimum Information about a Biosynthetic Gene cluster (2023) (https://mibig.secondarymetabolites.org/). Terlouw, B. R., Blin, K., Navarro-Muñoz, J. C., Avalon, N. E., Chevrette, M. G., et al. (2023) MIBiG 3.0: a community-driven effort to annotate experimentally validated biosynthetic gene clusters. Nucleic Acids Research 51, D603–D610.	2024-02-26
Minimum Information about a Biosynthetic Gene cluster (MIBiG)	full TIPKS NR-TIPKS	Ascomycota	Aspergillus niger	BGC0002606	ochratoxin A	Polyketide	See under respective accession number: Minimum Information about a Biosynthetic Gene cluster (2023) (https://mibig.secondarymetabolites.org/). Terlouw, B. R., Blin, K., Navarro-Muñoz, J. C., Avalon, N. E., Chevrette, M. G., et al. (2023) MIBiG 3.0: a community-driven effort to annotate experimentally validated biosynthetic gene clusters. Nucleic Acids Research 51, D603–D610.	2024-02-26
Minimum Information about a Biosynthetic Gene cluster (MIBiG)	full TIPKS NR-TIPKS	Ascomycota	Aspergillus westerdijkiae	BGC0002607	ochratoxin A	Polyketide	See under respective accession number: Minimum Information about a Biosynthetic Gene cluster (2023) (https://mibig.secondarymetabolites.org/). Terlouw, B. R., Blin, K., Navarro-Muñoz, J. C., Avalon, N. E., Chevrette, M. G., et al. (2023) MIBiG 3.0: a community-driven effort to annotate experimentally validated biosynthetic gene clusters. Nucleic Acids Research 51, D603–D610.	2024-02-26
Minimum Information about a Biosynthetic Gene cluster (MIBiG)	full TIPKS NR-TIPKS	Ascomycota	Neurospora crassa	BGC0002729	sordarial	Polyketide	See under respective accession number: Minimum Information about a Biosynthetic Gene cluster (2023) (https://mibig.secondarymetabolites.org/). Terlouw, B. R., Blin, K., Navarro-Muñoz, J. C., Avalon, N. E., Chevrette, M. G., et al. (2023) MIBiG 3.0: a community-driven effort to annotate experimentally validated biosynthetic gene clusters. Nucleic Acids Research 51, D603–D610.	2024-02-26
Minimum Information about a Biosynthetic Gene cluster (MIBiG)	full TIPKS NR-TIPKS	Ascomycota	Aspergillus nanangensis	BGC0002731	nanangenine A, nanangenine B, nanangenine C	Polyketide	See under respective accession number: Minimum Information about a Biosynthetic Gene cluster (2023) (https://mibig.secondarymetabolites.org/). Terlouw, B. R., Blin, K., Navarro-Muñoz, J. C., Avalon, N. E., Chevrette, M. G., et al. (2023) MIBiG 3.0: a community-driven effort to annotate experimentally validated biosynthetic gene clusters. Nucleic Acids Research 51, D603–D610.	2024-02-26
Minimum Information about a Biosynthetic Gene cluster (MIBiG)	full TIPKS, NR-TIPKS	Ascomycota	Penicillium polonicum	BGC0002745	verrucosidin	Polyketide	See under respective accession number: Minimum Information about a Biosynthetic Gene cluster (2023) (https://mibig.secondarymetabolites.org/). Terlouw, B. R., Blin, K., Navarro-Muñoz, J. C., Avalon, N. E., Chevrette, M. G., et al. (2023) MIBiG 3.0: a community-driven effort to annotate experimentally validated biosynthetic gene clusters. Nucleic Acids Research 51, D603–D610.	2024-02-26
National Center for Biotechnology Information (NCBI)	NR-PKS, full TIPKS	Outgroup	Bos taurus	NP_001012687.1		fatty acid synthase	See under respective accession number: National Library of Medicine (US), National Center for Biotechnology Information (1982) GenBank (www.ncbi.nlm.nih.gov/genbank/). Clark, K., Karsch-Mizrachi, I., Lipman, D. J., Ostell, J., and Sayers, E. W. (2016) GenBank. NARHAD 44, D67–D72.	2024-02-26
National Center for Biotechnology Information (NCBI)	NR-PKS, full TIPKS	Outgroup	Gallus gallus	NP_990486.2		fatty acid synthase	See under respective accession number: National Library of Medicine (US), National Center for Biotechnology Information (1982) GenBank (www.ncbi.nlm.nih.gov/genbank/). Clark, K., Karsch-Mizrachi, I., Lipman, D. J., Ostell, J., and Sayers, E. W. (2016) GenBank. NARHAD 44, D67–D72.	2024-02-26
National Center for Biotechnology Information (NCBI)	NR-PKS, full TIPKS	Outgroup	Homo sapiens	NP_004095.4		fatty acid synthase	See under respective accession number: National Library of Medicine (US), National Center for Biotechnology Information (1982) GenBank (www.ncbi.nlm.nih.gov/genbank/). Clark, K., Karsch-Mizrachi, I., Lipman, D. J., Ostell, J., and Sayers, E. W. (2016) GenBank. NARHAD 44, D67–D72.	2024-02-26
National Center for Biotechnology Information (NCBI)	NR-PKS, full TIPKS	Outgroup	Mus musculus	NP_032014.3		fatty acid synthase	See under respective accession number: National Library of Medicine (US), National Center for Biotechnology Information (1982) GenBank (www.ncbi.nlm.nih.gov/genbank/). Clark, K., Karsch-Mizrachi, I., Lipman, D. J., Ostell, J., and Sayers, E. W. (2016) GenBank. NARHAD 44, D67–D72.	2024-02-26
National Center for Biotechnology Information (NCBI)	NR-PKS, full TIPKS	Outgroup	Rattus norvegicus	NP_059028.1		fatty acid synthase	See under respective accession number: National Library of Medicine (US), National Center for Biotechnology Information (1982) GenBank (www.ncbi.nlm.nih.gov/genbank/). Clark, K., Karsch-Mizrachi, I., Lipman, D. J., Ostell, J., and Sayers, E. W. (2016) GenBank. NARHAD 44, D67–D72.	2024-02-26
National Center for Biotechnology Information (NCBI)	NR-PKS, full TIPKS	Outgroup	Sus scrofa	NP_001093400.1		fatty acid synthase	See under respective accession number: National Library of Medicine (US), National Center for Biotechnology Information (1982) GenBank (www.ncbi.nlm.nih.gov/genbank/). Clark, K., Karsch-Mizrachi, I., Lipman, D. J., Ostell, J., and Sayers, E. W. (2016) GenBank. NARHAD 44, D67–D72.	2024-02-26
